# Supplementary material for: Gilts prefer an open pen to a stall
Source: Sci Rep. 2024 Apr 27;14:9684. doi: 10.1038/s41598-024-60617-2 (PMC11055906; doi:10.1038/s41598-024-60617-2)
Supplement: Supplementary file 1 — Supplementary Information 1. [file 41598_2024_60617_MOESM1_ESM.csv]

Date	Hour	Gilt	Group	Position	24hcycle	Day
Aug 15 2022	15	1	1	0	1	1
Aug 15 2022	15	2	1	0	1	1
Aug 15 2022	15	3	1	0	1	1
Aug 15 2022	16	1	1	0	1	1
Aug 15 2022	16	2	1	0	1	1
Aug 15 2022	16	3	1	1	1	1
Aug 15 2022	17	1	1	0	1	1
Aug 15 2022	17	2	1	0	1	1
Aug 15 2022	17	3	1	0	1	1
Aug 15 2022	18	1	1	0	1	1
Aug 15 2022	18	2	1	0	1	1
Aug 15 2022	18	3	1	0	1	1
Aug 15 2022	19	1	1	0	1	1
Aug 15 2022	19	2	1	0	1	1
Aug 15 2022	19	3	1	0	1	1
Aug 15 2022	20	1	1	0	1	1
Aug 15 2022	20	2	1	0	1	1
Aug 15 2022	20	3	1	0	1	1
Aug 15 2022	21	1	1	0	1	1
Aug 15 2022	21	2	1	0	1	1
Aug 15 2022	21	3	1	0	1	1
Aug 15 2022	22	1	1	0	1	1
Aug 15 2022	22	2	1	0	1	1
Aug 15 2022	22	3	1	0	1	1
Aug 15 2022	23	1	1	0	1	1
Aug 15 2022	23	2	1	0	1	1
Aug 15 2022	23	3	1	0	1	1
Aug 16 2022	0	1	1	0	1	2
Aug 16 2022	0	2	1	0	1	2
Aug 16 2022	0	3	1	0	1	2
Aug 16 2022	1	1	1	0	1	2
Aug 16 2022	1	2	1	0	1	2
Aug 16 2022	1	3	1	0	1	2
Aug 16 2022	2	1	1	0	1	2
Aug 16 2022	2	2	1	0	1	2
Aug 16 2022	2	3	1	0	1	2
Aug 16 2022	3	1	1	0	1	2
Aug 16 2022	3	2	1	0	1	2
Aug 16 2022	3	3	1	0	1	2
Aug 16 2022	4	1	1	1	1	2
Aug 16 2022	4	2	1	0	1	2
Aug 16 2022	4	3	1	0	1	2
Aug 16 2022	5	1	1	1	1	2
Aug 16 2022	5	2	1	0	1	2
Aug 16 2022	5	3	1	0	1	2
Aug 16 2022	6	1	1	0	1	2
Aug 16 2022	6	2	1	0	1	2
Aug 16 2022	6	3	1	0	1	2
Aug 16 2022	7	1	1	0	1	2
Aug 16 2022	7	2	1	0	1	2
Aug 16 2022	7	3	1	1	1	2
Aug 16 2022	8	1	1	0	1	2
Aug 16 2022	8	2	1	0	1	2
Aug 16 2022	8	3	1	0	1	2
Aug 16 2022	9	1	1	0	1	2
Aug 16 2022	9	2	1	0	1	2
Aug 16 2022	9	3	1	0	1	2
Aug 16 2022	10	1	1	0	1	2
Aug 16 2022	10	2	1	0	1	2
Aug 16 2022	10	3	1	0	1	2
Aug 16 2022	11	1	1	0	1	2
Aug 16 2022	11	2	1	0	1	2
Aug 16 2022	11	3	1	0	1	2
Aug 16 2022	12	1	1	0	1	2
Aug 16 2022	12	2	1	0	1	2
Aug 16 2022	12	3	1	0	1	2
Aug 16 2022	13	1	1	1	1	2
Aug 16 2022	13	2	1	0	1	2
Aug 16 2022	13	3	1	0	1	2
Aug 16 2022	14	1	1	0	1	2
Aug 16 2022	14	2	1	0	1	2
Aug 16 2022	14	3	1	0	1	2
Aug 16 2022	15	1	1	0	2	2
Aug 16 2022	15	2	1	0	2	2
Aug 16 2022	15	3	1	0	2	2
Aug 16 2022	16	1	1	0	2	2
Aug 16 2022	16	2	1	0	2	2
Aug 16 2022	16	3	1	0	2	2
Aug 16 2022	17	1	1	0	2	2
Aug 16 2022	17	2	1	0	2	2
Aug 16 2022	17	3	1	0	2	2
Aug 16 2022	18	1	1	0	2	2
Aug 16 2022	18	2	1	0	2	2
Aug 16 2022	18	3	1	0	2	2
Aug 16 2022	19	1	1	0	2	2
Aug 16 2022	19	2	1	0	2	2
Aug 16 2022	19	3	1	1	2	2
Aug 16 2022	20	1	1	0	2	2
Aug 16 2022	20	2	1	0	2	2
Aug 16 2022	20	3	1	0	2	2
Aug 16 2022	21	1	1	0	2	2
Aug 16 2022	21	2	1	0	2	2
Aug 16 2022	21	3	1	0	2	2
Aug 16 2022	22	1	1	1	2	2
Aug 16 2022	22	2	1	0	2	2
Aug 16 2022	22	3	1	0	2	2
Aug 16 2022	23	1	1	1	2	2
Aug 16 2022	23	2	1	0	2	2
Aug 16 2022	23	3	1	0	2	2
Aug 17 2022	0	1	1	1	2	3
Aug 17 2022	0	2	1	0	2	3
Aug 17 2022	0	3	1	0	2	3
Aug 17 2022	1	1	1	1	2	3
Aug 17 2022	1	2	1	0	2	3
Aug 17 2022	1	3	1	0	2	3
Aug 17 2022	2	1	1	2	2	3
Aug 17 2022	2	2	1	0	2	3
Aug 17 2022	2	3	1	0	2	3
Aug 17 2022	3	1	1	2	2	3
Aug 17 2022	3	2	1	0	2	3
Aug 17 2022	3	3	1	0	2	3
Aug 17 2022	4	1	1	2	2	3
Aug 17 2022	4	2	1	0	2	3
Aug 17 2022	4	3	1	0	2	3
Aug 17 2022	5	1	1	2	2	3
Aug 17 2022	5	2	1	0	2	3
Aug 17 2022	5	3	1	0	2	3
Aug 17 2022	6	1	1	2	2	3
Aug 17 2022	6	2	1	0	2	3
Aug 17 2022	6	3	1	0	2	3
Aug 17 2022	7	1	1	2	2	3
Aug 17 2022	7	2	1	0	2	3
Aug 17 2022	7	3	1	0	2	3
Aug 17 2022	8	1	1	2	2	3
Aug 17 2022	8	2	1	0	2	3
Aug 17 2022	8	3	1	0	2	3
Aug 17 2022	9	1	1	0	2	3
Aug 17 2022	9	2	1	0	2	3
Aug 17 2022	9	3	1	0	2	3
Aug 17 2022	10	1	1	0	2	3
Aug 17 2022	10	2	1	0	2	3
Aug 17 2022	10	3	1	3	2	3
Aug 17 2022	11	1	1	0	2	3
Aug 17 2022	11	2	1	0	2	3
Aug 17 2022	11	3	1	1	2	3
Aug 17 2022	12	1	1	1	2	3
Aug 17 2022	12	2	1	0	2	3
Aug 17 2022	12	3	1	1	2	3
Aug 17 2022	13	1	1	0	2	3
Aug 17 2022	13	2	1	0	2	3
Aug 17 2022	13	3	1	0	2	3
Aug 17 2022	14	1	1	0	2	3
Aug 17 2022	14	2	1	0	2	3
Aug 17 2022	14	3	1	0	2	3
Aug 17 2022	15	1	1	0	3	3
Aug 17 2022	15	2	1	0	3	3
Aug 17 2022	15	3	1	0	3	3
Aug 17 2022	16	1	1	1	3	3
Aug 17 2022	16	2	1	3	3	3
Aug 17 2022	16	3	1	0	3	3
Aug 17 2022	17	1	1	3	3	3
Aug 17 2022	17	2	1	3	3	3
Aug 17 2022	17	3	1	0	3	3
Aug 17 2022	18	1	1	2	3	3
Aug 17 2022	18	2	1	3	3	3
Aug 17 2022	18	3	1	1	3	3
Aug 17 2022	19	1	1	2	3	3
Aug 17 2022	19	2	1	0	3	3
Aug 17 2022	19	3	1	1	3	3
Aug 17 2022	20	1	1	2	3	3
Aug 17 2022	20	2	1	0	3	3
Aug 17 2022	20	3	1	1	3	3
Aug 17 2022	21	1	1	2	3	3
Aug 17 2022	21	2	1	0	3	3
Aug 17 2022	21	3	1	0	3	3
Aug 17 2022	22	1	1	2	3	3
Aug 17 2022	22	2	1	0	3	3
Aug 17 2022	22	3	1	0	3	3
Aug 17 2022	23	1	1	2	3	3
Aug 17 2022	23	2	1	0	3	3
Aug 17 2022	23	3	1	0	3	3
Aug 18 2022	0	1	1	2	3	4
Aug 18 2022	0	2	1	0	3	4
Aug 18 2022	0	3	1	1	3	4
Aug 18 2022	1	1	1	2	3	4
Aug 18 2022	1	2	1	0	3	4
Aug 18 2022	1	3	1	0	3	4
Aug 18 2022	2	1	1	2	3	4
Aug 18 2022	2	2	1	0	3	4
Aug 18 2022	2	3	1	0	3	4
Aug 18 2022	3	1	1	2	3	4
Aug 18 2022	3	2	1	0	3	4
Aug 18 2022	3	3	1	1	3	4
Aug 18 2022	4	1	1	2	3	4
Aug 18 2022	4	2	1	0	3	4
Aug 18 2022	4	3	1	1	3	4
Aug 18 2022	5	1	1	2	3	4
Aug 18 2022	5	2	1	1	3	4
Aug 18 2022	5	3	1	1	3	4
Aug 18 2022	6	1	1	2	3	4
Aug 18 2022	6	2	1	1	3	4
Aug 18 2022	6	3	1	1	3	4
Aug 18 2022	7	1	1	2	3	4
Aug 18 2022	7	2	1	1	3	4
Aug 18 2022	7	3	1	2	3	4
Aug 18 2022	8	1	1	0	3	4
Aug 18 2022	8	2	1	0	3	4
Aug 18 2022	8	3	1	0	3	4
Aug 18 2022	9	1	1	0	3	4
Aug 18 2022	9	2	1	0	3	4
Aug 18 2022	9	3	1	0	3	4
Aug 18 2022	10	1	1	0	3	4
Aug 18 2022	10	2	1	2	3	4
Aug 18 2022	10	3	1	0	3	4
Aug 18 2022	11	1	1	1	3	4
Aug 18 2022	11	2	1	3	3	4
Aug 18 2022	11	3	1	0	3	4
Aug 18 2022	12	1	1	1	3	4
Aug 18 2022	12	2	1	0	3	4
Aug 18 2022	12	3	1	0	3	4
Aug 18 2022	13	1	1	0	3	4
Aug 18 2022	13	2	1	1	3	4
Aug 18 2022	13	3	1	0	3	4
Aug 18 2022	14	1	1	0	3	4
Aug 18 2022	14	2	1	0	3	4
Aug 18 2022	14	3	1	0	3	4
Aug 18 2022	15	1	1	1	4	4
Aug 18 2022	15	2	1	0	4	4
Aug 18 2022	15	3	1	0	4	4
Aug 18 2022	16	1	1	1	4	4
Aug 18 2022	16	2	1	0	4	4
Aug 18 2022	16	3	1	1	4	4
Aug 18 2022	17	1	1	1	4	4
Aug 18 2022	17	2	1	0	4	4
Aug 18 2022	17	3	1	0	4	4
Aug 18 2022	18	1	1	1	4	4
Aug 18 2022	18	2	1	0	4	4
Aug 18 2022	18	3	1	0	4	4
Aug 18 2022	19	1	1	2	4	4
Aug 18 2022	19	2	1	1	4	4
Aug 18 2022	19	3	1	3	4	4
Aug 18 2022	20	1	1	2	4	4
Aug 18 2022	20	2	1	0	4	4
Aug 18 2022	20	3	1	0	4	4
Aug 18 2022	21	1	1	2	4	4
Aug 18 2022	21	2	1	0	4	4
Aug 18 2022	21	3	1	0	4	4
Aug 18 2022	22	1	1	2	4	4
Aug 18 2022	22	2	1	0	4	4
Aug 18 2022	22	3	1	0	4	4
Aug 18 2022	23	1	1	2	4	4
Aug 18 2022	23	2	1	0	4	4
Aug 18 2022	23	3	1	0	4	4
Aug 19 2022	0	1	1	2	4	5
Aug 19 2022	0	2	1	0	4	5
Aug 19 2022	0	3	1	0	4	5
Aug 19 2022	1	1	1	2	4	5
Aug 19 2022	1	2	1	0	4	5
Aug 19 2022	1	3	1	0	4	5
Aug 19 2022	2	1	1	2	4	5
Aug 19 2022	2	2	1	2	4	5
Aug 19 2022	2	3	1	0	4	5
Aug 19 2022	3	1	1	2	4	5
Aug 19 2022	3	2	1	2	4	5
Aug 19 2022	3	3	1	1	4	5
Aug 19 2022	4	1	1	2	4	5
Aug 19 2022	4	2	1	2	4	5
Aug 19 2022	4	3	1	1	4	5
Aug 19 2022	5	1	1	0	4	5
Aug 19 2022	5	2	1	2	4	5
Aug 19 2022	5	3	1	1	4	5
Aug 19 2022	6	1	1	1	4	5
Aug 19 2022	6	2	1	2	4	5
Aug 19 2022	6	3	1	1	4	5
Aug 19 2022	7	1	1	1	4	5
Aug 19 2022	7	2	1	2	4	5
Aug 19 2022	7	3	1	0	4	5
Aug 19 2022	8	1	1	0	4	5
Aug 19 2022	8	2	1	0	4	5
Aug 19 2022	8	3	1	0	4	5
Aug 19 2022	9	1	1	0	4	5
Aug 19 2022	9	2	1	0	4	5
Aug 19 2022	9	3	1	0	4	5
Aug 19 2022	10	1	1	0	4	5
Aug 19 2022	10	2	1	1	4	5
Aug 19 2022	10	3	1	0	4	5
Aug 19 2022	11	1	1	1	4	5
Aug 19 2022	11	2	1	0	4	5
Aug 19 2022	11	3	1	0	4	5
Aug 19 2022	12	1	1	1	4	5
Aug 19 2022	12	2	1	0	4	5
Aug 19 2022	12	3	1	0	4	5
Aug 19 2022	13	1	1	1	4	5
Aug 19 2022	13	2	1	0	4	5
Aug 19 2022	13	3	1	0	4	5
Aug 19 2022	14	1	1	0	4	5
Aug 19 2022	14	2	1	0	4	5
Aug 19 2022	14	3	1	0	4	5
Aug 19 2022	15	1	1	1	5	5
Aug 19 2022	15	2	1	3	5	5
Aug 19 2022	15	3	1	1	5	5
Aug 19 2022	16	1	1	1	5	5
Aug 19 2022	16	2	1	3	5	5
Aug 19 2022	16	3	1	0	5	5
Aug 19 2022	17	1	1	1	5	5
Aug 19 2022	17	2	1	0	5	5
Aug 19 2022	17	3	1	0	5	5
Aug 19 2022	18	1	1	2	5	5
Aug 19 2022	18	2	1	1	5	5
Aug 19 2022	18	3	1	1	5	5
Aug 19 2022	19	1	1	2	5	5
Aug 19 2022	19	2	1	1	5	5
Aug 19 2022	19	3	1	2	5	5
Aug 19 2022	20	1	1	2	5	5
Aug 19 2022	20	2	1	3	5	5
Aug 19 2022	20	3	1	2	5	5
Aug 19 2022	21	1	1	2	5	5
Aug 19 2022	21	2	1	3	5	5
Aug 19 2022	21	3	1	2	5	5
Aug 19 2022	22	1	1	2	5	5
Aug 19 2022	22	2	1	3	5	5
Aug 19 2022	22	3	1	2	5	5
Aug 19 2022	23	1	1	3	5	5
Aug 19 2022	23	2	1	3	5	5
Aug 19 2022	23	3	1	0	5	5
Aug 20 2022	0	1	1	3	5	6
Aug 20 2022	0	2	1	3	5	6
Aug 20 2022	0	3	1	1	5	6
Aug 20 2022	1	1	1	3	5	6
Aug 20 2022	1	2	1	3	5	6
Aug 20 2022	1	3	1	1	5	6
Aug 20 2022	2	1	1	3	5	6
Aug 20 2022	2	2	1	3	5	6
Aug 20 2022	2	3	1	2	5	6
Aug 20 2022	3	1	1	3	5	6
Aug 20 2022	3	2	1	3	5	6
Aug 20 2022	3	3	1	0	5	6
Aug 20 2022	4	1	1	3	5	6
Aug 20 2022	4	2	1	3	5	6
Aug 20 2022	4	3	1	3	5	6
Aug 20 2022	5	1	1	3	5	6
Aug 20 2022	5	2	1	3	5	6
Aug 20 2022	5	3	1	2	5	6
Aug 20 2022	6	1	1	3	5	6
Aug 20 2022	6	2	1	2	5	6
Aug 20 2022	6	3	1	3	5	6
Aug 20 2022	7	1	1	3	5	6
Aug 20 2022	7	2	1	2	5	6
Aug 20 2022	7	3	1	0	5	6
Aug 20 2022	8	1	1	0	5	6
Aug 20 2022	8	2	1	3	5	6
Aug 20 2022	8	3	1	0	5	6
Aug 20 2022	9	1	1	1	5	6
Aug 20 2022	9	2	1	3	5	6
Aug 20 2022	9	3	1	0	5	6
Aug 20 2022	10	1	1	0	5	6
Aug 20 2022	10	2	1	3	5	6
Aug 20 2022	10	3	1	0	5	6
Aug 20 2022	11	1	1	0	5	6
Aug 20 2022	11	2	1	2	5	6
Aug 20 2022	11	3	1	0	5	6
Aug 20 2022	12	1	1	0	5	6
Aug 20 2022	12	2	1	0	5	6
Aug 20 2022	12	3	1	0	5	6
Aug 20 2022	13	1	1	0	5	6
Aug 20 2022	13	2	1	2	5	6
Aug 20 2022	13	3	1	0	5	6
Aug 20 2022	14	1	1	0	5	6
Aug 20 2022	14	2	1	2	5	6
Aug 20 2022	14	3	1	0	5	6
Aug 20 2022	15	1	1	0	6	6
Aug 20 2022	15	2	1	0	6	6
Aug 20 2022	15	3	1	1	6	6
Aug 20 2022	16	1	1	0	6	6
Aug 20 2022	16	2	1	0	6	6
Aug 20 2022	16	3	1	0	6	6
Aug 20 2022	17	1	1	2	6	6
Aug 20 2022	17	2	1	2	6	6
Aug 20 2022	17	3	1	0	6	6
Aug 20 2022	18	1	1	2	6	6
Aug 20 2022	18	2	1	0	6	6
Aug 20 2022	18	3	1	0	6	6
Aug 20 2022	19	1	1	2	6	6
Aug 20 2022	19	2	1	0	6	6
Aug 20 2022	19	3	1	1	6	6
Aug 20 2022	20	1	1	2	6	6
Aug 20 2022	20	2	1	0	6	6
Aug 20 2022	20	3	1	0	6	6
Aug 20 2022	21	1	1	2	6	6
Aug 20 2022	21	2	1	0	6	6
Aug 20 2022	21	3	1	0	6	6
Aug 20 2022	22	1	1	2	6	6
Aug 20 2022	22	2	1	0	6	6
Aug 20 2022	22	3	1	0	6	6
Aug 20 2022	23	1	1	2	6	6
Aug 20 2022	23	2	1	0	6	6
Aug 20 2022	23	3	1	0	6	6
Aug 21 2022	0	1	1	2	6	7
Aug 21 2022	0	2	1	0	6	7
Aug 21 2022	0	3	1	0	6	7
Aug 21 2022	1	1	1	2	6	7
Aug 21 2022	1	2	1	0	6	7
Aug 21 2022	1	3	1	0	6	7
Aug 21 2022	2	1	1	2	6	7
Aug 21 2022	2	2	1	0	6	7
Aug 21 2022	2	3	1	0	6	7
Aug 21 2022	3	1	1	2	6	7
Aug 21 2022	3	2	1	0	6	7
Aug 21 2022	3	3	1	0	6	7
Aug 21 2022	4	1	1	2	6	7
Aug 21 2022	4	2	1	0	6	7
Aug 21 2022	4	3	1	0	6	7
Aug 21 2022	5	1	1	2	6	7
Aug 21 2022	5	2	1	0	6	7
Aug 21 2022	5	3	1	1	6	7
Aug 21 2022	6	1	1	2	6	7
Aug 21 2022	6	2	1	0	6	7
Aug 21 2022	6	3	1	2	6	7
Aug 21 2022	7	1	1	2	6	7
Aug 21 2022	7	2	1	0	6	7
Aug 21 2022	7	3	1	0	6	7
Aug 21 2022	8	1	1	0	6	7
Aug 21 2022	8	2	1	0	6	7
Aug 21 2022	8	3	1	0	6	7
Aug 21 2022	9	1	1	1	6	7
Aug 21 2022	9	2	1	0	6	7
Aug 21 2022	9	3	1	0	6	7
Aug 21 2022	10	1	1	3	6	7
Aug 21 2022	10	2	1	0	6	7
Aug 21 2022	10	3	1	0	6	7
Aug 21 2022	11	1	1	0	6	7
Aug 21 2022	11	2	1	0	6	7
Aug 21 2022	11	3	1	1	6	7
Aug 21 2022	12	1	1	0	6	7
Aug 21 2022	12	2	1	0	6	7
Aug 21 2022	12	3	1	0	6	7
Aug 21 2022	13	1	1	0	6	7
Aug 21 2022	13	2	1	0	6	7
Aug 21 2022	13	3	1	0	6	7
Aug 21 2022	14	1	1	3	6	7
Aug 21 2022	14	2	1	1	6	7
Aug 21 2022	14	3	1	0	6	7
Aug 21 2022	15	1	1	3	7	7
Aug 21 2022	15	2	1	0	7	7
Aug 21 2022	15	3	1	0	7	7
Aug 21 2022	16	1	1	3	7	7
Aug 21 2022	16	2	1	3	7	7
Aug 21 2022	16	3	1	3	7	7
Aug 21 2022	17	1	1	3	7	7
Aug 21 2022	17	2	1	3	7	7
Aug 21 2022	17	3	1	3	7	7
Aug 21 2022	18	1	1	3	7	7
Aug 21 2022	18	2	1	0	7	7
Aug 21 2022	18	3	1	2	7	7
Aug 21 2022	19	1	1	3	7	7
Aug 21 2022	19	2	1	0	7	7
Aug 21 2022	19	3	1	0	7	7
Aug 21 2022	20	1	1	3	7	7
Aug 21 2022	20	2	1	0	7	7
Aug 21 2022	20	3	1	0	7	7
Aug 21 2022	21	1	1	3	7	7
Aug 21 2022	21	2	1	0	7	7
Aug 21 2022	21	3	1	0	7	7
Aug 21 2022	22	1	1	3	7	7
Aug 21 2022	22	2	1	0	7	7
Aug 21 2022	22	3	1	0	7	7
Aug 21 2022	23	1	1	3	7	7
Aug 21 2022	23	2	1	0	7	7
Aug 21 2022	23	3	1	0	7	7
Aug 22 2022	0	1	1	3	7	8
Aug 22 2022	0	2	1	0	7	8
Aug 22 2022	0	3	1	2	7	8
Aug 22 2022	1	1	1	3	7	8
Aug 22 2022	1	2	1	0	7	8
Aug 22 2022	1	3	1	2	7	8
Aug 22 2022	2	1	1	3	7	8
Aug 22 2022	2	2	1	0	7	8
Aug 22 2022	2	3	1	2	7	8
Aug 22 2022	3	1	1	3	7	8
Aug 22 2022	3	2	1	0	7	8
Aug 22 2022	3	3	1	2	7	8
Aug 22 2022	4	1	1	3	7	8
Aug 22 2022	4	2	1	0	7	8
Aug 22 2022	4	3	1	2	7	8
Aug 22 2022	5	1	1	3	7	8
Aug 22 2022	5	2	1	0	7	8
Aug 22 2022	5	3	1	2	7	8
Aug 22 2022	6	1	1	3	7	8
Aug 22 2022	6	2	1	0	7	8
Aug 22 2022	6	3	1	2	7	8
Aug 22 2022	7	1	1	3	7	8
Aug 22 2022	7	2	1	0	7	8
Aug 22 2022	7	3	1	2	7	8
Aug 22 2022	8	1	1	0	7	8
Aug 22 2022	8	2	1	0	7	8
Aug 22 2022	8	3	1	0	7	8
Aug 22 2022	9	1	1	2	7	8
Aug 22 2022	9	2	1	0	7	8
Aug 22 2022	9	3	1	1	7	8
Aug 22 2022	10	1	1	1	7	8
Aug 22 2022	10	2	1	0	7	8
Aug 22 2022	10	3	1	1	7	8
Aug 22 2022	11	1	1	0	7	8
Aug 22 2022	11	2	1	2	7	8
Aug 22 2022	11	3	1	0	7	8
Aug 22 2022	12	1	1	3	7	8
Aug 22 2022	12	2	1	2	7	8
Aug 22 2022	12	3	1	0	7	8
Aug 22 2022	13	1	1	0	7	8
Aug 22 2022	13	2	1	0	7	8
Aug 22 2022	13	3	1	0	7	8
Aug 22 2022	14	1	1	0	7	8
Aug 22 2022	14	2	1	0	7	8
Aug 22 2022	14	3	1	0	7	8
Aug 15 2022	15	4	2	0	1	1
Aug 15 2022	15	5	2	0	1	1
Aug 15 2022	15	6	2	0	1	1
Aug 15 2022	16	4	2	0	1	1
Aug 15 2022	16	5	2	0	1	1
Aug 15 2022	16	6	2	0	1	1
Aug 15 2022	17	4	2	0	1	1
Aug 15 2022	17	5	2	1	1	1
Aug 15 2022	17	6	2	1	1	1
Aug 15 2022	18	4	2	0	1	1
Aug 15 2022	18	5	2	1	1	1
Aug 15 2022	18	6	2	1	1	1
Aug 15 2022	19	4	2	0	1	1
Aug 15 2022	19	5	2	0	1	1
Aug 15 2022	19	6	2	0	1	1
Aug 15 2022	20	4	2	0	1	1
Aug 15 2022	20	5	2	0	1	1
Aug 15 2022	20	6	2	0	1	1
Aug 15 2022	21	4	2	0	1	1
Aug 15 2022	21	5	2	0	1	1
Aug 15 2022	21	6	2	0	1	1
Aug 15 2022	22	4	2	0	1	1
Aug 15 2022	22	5	2	0	1	1
Aug 15 2022	22	6	2	0	1	1
Aug 15 2022	23	4	2	0	1	1
Aug 15 2022	23	5	2	0	1	1
Aug 15 2022	23	6	2	0	1	1
Aug 16 2022	0	4	2	0	1	2
Aug 16 2022	0	5	2	0	1	2
Aug 16 2022	0	6	2	0	1	2
Aug 16 2022	1	4	2	0	1	2
Aug 16 2022	1	5	2	0	1	2
Aug 16 2022	1	6	2	0	1	2
Aug 16 2022	2	4	2	0	1	2
Aug 16 2022	2	5	2	0	1	2
Aug 16 2022	2	6	2	0	1	2
Aug 16 2022	3	4	2	0	1	2
Aug 16 2022	3	5	2	0	1	2
Aug 16 2022	3	6	2	0	1	2
Aug 16 2022	4	4	2	0	1	2
Aug 16 2022	4	5	2	0	1	2
Aug 16 2022	4	6	2	0	1	2
Aug 16 2022	5	4	2	0	1	2
Aug 16 2022	5	5	2	0	1	2
Aug 16 2022	5	6	2	0	1	2
Aug 16 2022	6	4	2	0	1	2
Aug 16 2022	6	5	2	0	1	2
Aug 16 2022	6	6	2	0	1	2
Aug 16 2022	7	4	2	0	1	2
Aug 16 2022	7	5	2	0	1	2
Aug 16 2022	7	6	2	0	1	2
Aug 16 2022	8	4	2	0	1	2
Aug 16 2022	8	5	2	0	1	2
Aug 16 2022	8	6	2	0	1	2
Aug 16 2022	9	4	2	0	1	2
Aug 16 2022	9	5	2	0	1	2
Aug 16 2022	9	6	2	0	1	2
Aug 16 2022	10	4	2	0	1	2
Aug 16 2022	10	5	2	0	1	2
Aug 16 2022	10	6	2	0	1	2
Aug 16 2022	11	4	2	0	1	2
Aug 16 2022	11	5	2	0	1	2
Aug 16 2022	11	6	2	0	1	2
Aug 16 2022	12	4	2	0	1	2
Aug 16 2022	12	5	2	0	1	2
Aug 16 2022	12	6	2	0	1	2
Aug 16 2022	13	4	2	0	1	2
Aug 16 2022	13	5	2	0	1	2
Aug 16 2022	13	6	2	0	1	2
Aug 16 2022	14	4	2	0	1	2
Aug 16 2022	14	5	2	0	1	2
Aug 16 2022	14	6	2	0	1	2
Aug 16 2022	15	4	2	0	2	2
Aug 16 2022	15	5	2	0	2	2
Aug 16 2022	15	6	2	0	2	2
Aug 16 2022	16	4	2	0	2	2
Aug 16 2022	16	5	2	1	2	2
Aug 16 2022	16	6	2	0	2	2
Aug 16 2022	17	4	2	0	2	2
Aug 16 2022	17	5	2	0	2	2
Aug 16 2022	17	6	2	0	2	2
Aug 16 2022	18	4	2	0	2	2
Aug 16 2022	18	5	2	0	2	2
Aug 16 2022	18	6	2	0	2	2
Aug 16 2022	19	4	2	0	2	2
Aug 16 2022	19	5	2	0	2	2
Aug 16 2022	19	6	2	0	2	2
Aug 16 2022	20	4	2	0	2	2
Aug 16 2022	20	5	2	0	2	2
Aug 16 2022	20	6	2	0	2	2
Aug 16 2022	21	4	2	0	2	2
Aug 16 2022	21	5	2	0	2	2
Aug 16 2022	21	6	2	0	2	2
Aug 16 2022	22	4	2	0	2	2
Aug 16 2022	22	5	2	0	2	2
Aug 16 2022	22	6	2	0	2	2
Aug 16 2022	23	4	2	0	2	2
Aug 16 2022	23	5	2	0	2	2
Aug 16 2022	23	6	2	0	2	2
Aug 17 2022	0	4	2	0	2	3
Aug 17 2022	0	5	2	0	2	3
Aug 17 2022	0	6	2	0	2	3
Aug 17 2022	1	4	2	0	2	3
Aug 17 2022	1	5	2	0	2	3
Aug 17 2022	1	6	2	0	2	3
Aug 17 2022	2	4	2	0	2	3
Aug 17 2022	2	5	2	0	2	3
Aug 17 2022	2	6	2	0	2	3
Aug 17 2022	3	4	2	0	2	3
Aug 17 2022	3	5	2	0	2	3
Aug 17 2022	3	6	2	0	2	3
Aug 17 2022	4	4	2	0	2	3
Aug 17 2022	4	5	2	0	2	3
Aug 17 2022	4	6	2	0	2	3
Aug 17 2022	5	4	2	0	2	3
Aug 17 2022	5	5	2	0	2	3
Aug 17 2022	5	6	2	0	2	3
Aug 17 2022	6	4	2	0	2	3
Aug 17 2022	6	5	2	0	2	3
Aug 17 2022	6	6	2	1	2	3
Aug 17 2022	7	4	2	0	2	3
Aug 17 2022	7	5	2	0	2	3
Aug 17 2022	7	6	2	0	2	3
Aug 17 2022	8	4	2	0	2	3
Aug 17 2022	8	5	2	0	2	3
Aug 17 2022	8	6	2	0	2	3
Aug 17 2022	9	4	2	0	2	3
Aug 17 2022	9	5	2	1	2	3
Aug 17 2022	9	6	2	0	2	3
Aug 17 2022	10	4	2	0	2	3
Aug 17 2022	10	5	2	0	2	3
Aug 17 2022	10	6	2	0	2	3
Aug 17 2022	11	4	2	0	2	3
Aug 17 2022	11	5	2	0	2	3
Aug 17 2022	11	6	2	0	2	3
Aug 17 2022	12	4	2	0	2	3
Aug 17 2022	12	5	2	0	2	3
Aug 17 2022	12	6	2	0	2	3
Aug 17 2022	13	4	2	0	2	3
Aug 17 2022	13	5	2	0	2	3
Aug 17 2022	13	6	2	0	2	3
Aug 17 2022	14	4	2	0	2	3
Aug 17 2022	14	5	2	0	2	3
Aug 17 2022	14	6	2	0	2	3
Aug 17 2022	15	4	2	0	3	3
Aug 17 2022	15	5	2	1	3	3
Aug 17 2022	15	6	2	0	3	3
Aug 17 2022	16	4	2	0	3	3
Aug 17 2022	16	5	2	0	3	3
Aug 17 2022	16	6	2	2	3	3
Aug 17 2022	17	4	2	0	3	3
Aug 17 2022	17	5	2	0	3	3
Aug 17 2022	17	6	2	0	3	3
Aug 17 2022	18	4	2	0	3	3
Aug 17 2022	18	5	2	0	3	3
Aug 17 2022	18	6	2	0	3	3
Aug 17 2022	19	4	2	0	3	3
Aug 17 2022	19	5	2	0	3	3
Aug 17 2022	19	6	2	0	3	3
Aug 17 2022	20	4	2	0	3	3
Aug 17 2022	20	5	2	0	3	3
Aug 17 2022	20	6	2	0	3	3
Aug 17 2022	21	4	2	0	3	3
Aug 17 2022	21	5	2	0	3	3
Aug 17 2022	21	6	2	0	3	3
Aug 17 2022	22	4	2	0	3	3
Aug 17 2022	22	5	2	0	3	3
Aug 17 2022	22	6	2	0	3	3
Aug 17 2022	23	4	2	0	3	3
Aug 17 2022	23	5	2	0	3	3
Aug 17 2022	23	6	2	0	3	3
Aug 18 2022	0	4	2	0	3	4
Aug 18 2022	0	5	2	0	3	4
Aug 18 2022	0	6	2	0	3	4
Aug 18 2022	1	4	2	0	3	4
Aug 18 2022	1	5	2	0	3	4
Aug 18 2022	1	6	2	0	3	4
Aug 18 2022	2	4	2	0	3	4
Aug 18 2022	2	5	2	0	3	4
Aug 18 2022	2	6	2	0	3	4
Aug 18 2022	3	4	2	0	3	4
Aug 18 2022	3	5	2	0	3	4
Aug 18 2022	3	6	2	0	3	4
Aug 18 2022	4	4	2	0	3	4
Aug 18 2022	4	5	2	0	3	4
Aug 18 2022	4	6	2	0	3	4
Aug 18 2022	5	4	2	0	3	4
Aug 18 2022	5	5	2	0	3	4
Aug 18 2022	5	6	2	0	3	4
Aug 18 2022	6	4	2	0	3	4
Aug 18 2022	6	5	2	0	3	4
Aug 18 2022	6	6	2	0	3	4
Aug 18 2022	7	4	2	0	3	4
Aug 18 2022	7	5	2	0	3	4
Aug 18 2022	7	6	2	0	3	4
Aug 18 2022	8	4	2	0	3	4
Aug 18 2022	8	5	2	0	3	4
Aug 18 2022	8	6	2	0	3	4
Aug 18 2022	9	4	2	0	3	4
Aug 18 2022	9	5	2	0	3	4
Aug 18 2022	9	6	2	0	3	4
Aug 18 2022	10	4	2	0	3	4
Aug 18 2022	10	5	2	0	3	4
Aug 18 2022	10	6	2	0	3	4
Aug 18 2022	11	4	2	0	3	4
Aug 18 2022	11	5	2	0	3	4
Aug 18 2022	11	6	2	0	3	4
Aug 18 2022	12	4	2	0	3	4
Aug 18 2022	12	5	2	0	3	4
Aug 18 2022	12	6	2	0	3	4
Aug 18 2022	13	4	2	0	3	4
Aug 18 2022	13	5	2	0	3	4
Aug 18 2022	13	6	2	0	3	4
Aug 18 2022	14	4	2	0	3	4
Aug 18 2022	14	5	2	0	3	4
Aug 18 2022	14	6	2	0	3	4
Aug 18 2022	15	4	2	0	4	4
Aug 18 2022	15	5	2	0	4	4
Aug 18 2022	15	6	2	0	4	4
Aug 18 2022	16	4	2	0	4	4
Aug 18 2022	16	5	2	0	4	4
Aug 18 2022	16	6	2	0	4	4
Aug 18 2022	17	4	2	0	4	4
Aug 18 2022	17	5	2	0	4	4
Aug 18 2022	17	6	2	0	4	4
Aug 18 2022	18	4	2	0	4	4
Aug 18 2022	18	5	2	0	4	4
Aug 18 2022	18	6	2	0	4	4
Aug 18 2022	19	4	2	0	4	4
Aug 18 2022	19	5	2	0	4	4
Aug 18 2022	19	6	2	0	4	4
Aug 18 2022	20	4	2	0	4	4
Aug 18 2022	20	5	2	0	4	4
Aug 18 2022	20	6	2	0	4	4
Aug 18 2022	21	4	2	0	4	4
Aug 18 2022	21	5	2	0	4	4
Aug 18 2022	21	6	2	0	4	4
Aug 18 2022	22	4	2	0	4	4
Aug 18 2022	22	5	2	0	4	4
Aug 18 2022	22	6	2	0	4	4
Aug 18 2022	23	4	2	0	4	4
Aug 18 2022	23	5	2	0	4	4
Aug 18 2022	23	6	2	0	4	4
Aug 19 2022	0	4	2	0	4	5
Aug 19 2022	0	5	2	0	4	5
Aug 19 2022	0	6	2	0	4	5
Aug 19 2022	1	4	2	0	4	5
Aug 19 2022	1	5	2	0	4	5
Aug 19 2022	1	6	2	0	4	5
Aug 19 2022	2	4	2	0	4	5
Aug 19 2022	2	5	2	0	4	5
Aug 19 2022	2	6	2	0	4	5
Aug 19 2022	3	4	2	0	4	5
Aug 19 2022	3	5	2	0	4	5
Aug 19 2022	3	6	2	0	4	5
Aug 19 2022	4	4	2	0	4	5
Aug 19 2022	4	5	2	0	4	5
Aug 19 2022	4	6	2	0	4	5
Aug 19 2022	5	4	2	0	4	5
Aug 19 2022	5	5	2	0	4	5
Aug 19 2022	5	6	2	0	4	5
Aug 19 2022	6	4	2	0	4	5
Aug 19 2022	6	5	2	0	4	5
Aug 19 2022	6	6	2	0	4	5
Aug 19 2022	7	4	2	0	4	5
Aug 19 2022	7	5	2	0	4	5
Aug 19 2022	7	6	2	0	4	5
Aug 19 2022	8	4	2	0	4	5
Aug 19 2022	8	5	2	0	4	5
Aug 19 2022	8	6	2	0	4	5
Aug 19 2022	9	4	2	0	4	5
Aug 19 2022	9	5	2	0	4	5
Aug 19 2022	9	6	2	0	4	5
Aug 19 2022	10	4	2	0	4	5
Aug 19 2022	10	5	2	0	4	5
Aug 19 2022	10	6	2	0	4	5
Aug 19 2022	11	4	2	0	4	5
Aug 19 2022	11	5	2	0	4	5
Aug 19 2022	11	6	2	0	4	5
Aug 19 2022	12	4	2	0	4	5
Aug 19 2022	12	5	2	0	4	5
Aug 19 2022	12	6	2	0	4	5
Aug 19 2022	13	4	2	0	4	5
Aug 19 2022	13	5	2	0	4	5
Aug 19 2022	13	6	2	0	4	5
Aug 19 2022	14	4	2	0	4	5
Aug 19 2022	14	5	2	1	4	5
Aug 19 2022	14	6	2	0	4	5
Aug 19 2022	15	4	2	0	5	5
Aug 19 2022	15	5	2	0	5	5
Aug 19 2022	15	6	2	0	5	5
Aug 19 2022	16	4	2	0	5	5
Aug 19 2022	16	5	2	0	5	5
Aug 19 2022	16	6	2	0	5	5
Aug 19 2022	17	4	2	0	5	5
Aug 19 2022	17	5	2	3	5	5
Aug 19 2022	17	6	2	0	5	5
Aug 19 2022	18	4	2	0	5	5
Aug 19 2022	18	5	2	0	5	5
Aug 19 2022	18	6	2	0	5	5
Aug 19 2022	19	4	2	0	5	5
Aug 19 2022	19	5	2	0	5	5
Aug 19 2022	19	6	2	0	5	5
Aug 19 2022	20	4	2	0	5	5
Aug 19 2022	20	5	2	0	5	5
Aug 19 2022	20	6	2	0	5	5
Aug 19 2022	21	4	2	0	5	5
Aug 19 2022	21	5	2	0	5	5
Aug 19 2022	21	6	2	0	5	5
Aug 19 2022	22	4	2	0	5	5
Aug 19 2022	22	5	2	0	5	5
Aug 19 2022	22	6	2	0	5	5
Aug 19 2022	23	4	2	0	5	5
Aug 19 2022	23	5	2	0	5	5
Aug 19 2022	23	6	2	0	5	5
Aug 20 2022	0	4	2	0	5	6
Aug 20 2022	0	5	2	0	5	6
Aug 20 2022	0	6	2	0	5	6
Aug 20 2022	1	4	2	0	5	6
Aug 20 2022	1	5	2	0	5	6
Aug 20 2022	1	6	2	0	5	6
Aug 20 2022	2	4	2	0	5	6
Aug 20 2022	2	5	2	0	5	6
Aug 20 2022	2	6	2	0	5	6
Aug 20 2022	3	4	2	0	5	6
Aug 20 2022	3	5	2	0	5	6
Aug 20 2022	3	6	2	0	5	6
Aug 20 2022	4	4	2	0	5	6
Aug 20 2022	4	5	2	0	5	6
Aug 20 2022	4	6	2	0	5	6
Aug 20 2022	5	4	2	0	5	6
Aug 20 2022	5	5	2	0	5	6
Aug 20 2022	5	6	2	0	5	6
Aug 20 2022	6	4	2	0	5	6
Aug 20 2022	6	5	2	0	5	6
Aug 20 2022	6	6	2	0	5	6
Aug 20 2022	7	4	2	0	5	6
Aug 20 2022	7	5	2	0	5	6
Aug 20 2022	7	6	2	0	5	6
Aug 20 2022	8	4	2	0	5	6
Aug 20 2022	8	5	2	0	5	6
Aug 20 2022	8	6	2	0	5	6
Aug 20 2022	9	4	2	0	5	6
Aug 20 2022	9	5	2	0	5	6
Aug 20 2022	9	6	2	0	5	6
Aug 20 2022	10	4	2	0	5	6
Aug 20 2022	10	5	2	0	5	6
Aug 20 2022	10	6	2	0	5	6
Aug 20 2022	11	4	2	0	5	6
Aug 20 2022	11	5	2	0	5	6
Aug 20 2022	11	6	2	0	5	6
Aug 20 2022	12	4	2	0	5	6
Aug 20 2022	12	5	2	0	5	6
Aug 20 2022	12	6	2	0	5	6
Aug 20 2022	13	4	2	0	5	6
Aug 20 2022	13	5	2	0	5	6
Aug 20 2022	13	6	2	0	5	6
Aug 20 2022	14	4	2	0	5	6
Aug 20 2022	14	5	2	0	5	6
Aug 20 2022	14	6	2	0	5	6
Aug 20 2022	15	4	2	0	6	6
Aug 20 2022	15	5	2	3	6	6
Aug 20 2022	15	6	2	0	6	6
Aug 20 2022	16	4	2	0	6	6
Aug 20 2022	16	5	2	1	6	6
Aug 20 2022	16	6	2	0	6	6
Aug 20 2022	17	4	2	0	6	6
Aug 20 2022	17	5	2	3	6	6
Aug 20 2022	17	6	2	0	6	6
Aug 20 2022	18	4	2	0	6	6
Aug 20 2022	18	5	2	3	6	6
Aug 20 2022	18	6	2	0	6	6
Aug 20 2022	19	4	2	0	6	6
Aug 20 2022	19	5	2	0	6	6
Aug 20 2022	19	6	2	0	6	6
Aug 20 2022	20	4	2	0	6	6
Aug 20 2022	20	5	2	0	6	6
Aug 20 2022	20	6	2	0	6	6
Aug 20 2022	21	4	2	0	6	6
Aug 20 2022	21	5	2	0	6	6
Aug 20 2022	21	6	2	0	6	6
Aug 20 2022	22	4	2	0	6	6
Aug 20 2022	22	5	2	0	6	6
Aug 20 2022	22	6	2	0	6	6
Aug 20 2022	23	4	2	0	6	6
Aug 20 2022	23	5	2	0	6	6
Aug 20 2022	23	6	2	0	6	6
Aug 21 2022	0	4	2	0	6	7
Aug 21 2022	0	5	2	0	6	7
Aug 21 2022	0	6	2	0	6	7
Aug 21 2022	1	4	2	0	6	7
Aug 21 2022	1	5	2	0	6	7
Aug 21 2022	1	6	2	0	6	7
Aug 21 2022	2	4	2	0	6	7
Aug 21 2022	2	5	2	0	6	7
Aug 21 2022	2	6	2	0	6	7
Aug 21 2022	3	4	2	0	6	7
Aug 21 2022	3	5	2	0	6	7
Aug 21 2022	3	6	2	0	6	7
Aug 21 2022	4	4	2	0	6	7
Aug 21 2022	4	5	2	0	6	7
Aug 21 2022	4	6	2	0	6	7
Aug 21 2022	5	4	2	0	6	7
Aug 21 2022	5	5	2	0	6	7
Aug 21 2022	5	6	2	0	6	7
Aug 21 2022	6	4	2	0	6	7
Aug 21 2022	6	5	2	0	6	7
Aug 21 2022	6	6	2	0	6	7
Aug 21 2022	7	4	2	0	6	7
Aug 21 2022	7	5	2	0	6	7
Aug 21 2022	7	6	2	0	6	7
Aug 21 2022	8	4	2	0	6	7
Aug 21 2022	8	5	2	0	6	7
Aug 21 2022	8	6	2	0	6	7
Aug 21 2022	9	4	2	0	6	7
Aug 21 2022	9	5	2	0	6	7
Aug 21 2022	9	6	2	0	6	7
Aug 21 2022	10	4	2	0	6	7
Aug 21 2022	10	5	2	0	6	7
Aug 21 2022	10	6	2	0	6	7
Aug 21 2022	11	4	2	0	6	7
Aug 21 2022	11	5	2	0	6	7
Aug 21 2022	11	6	2	0	6	7
Aug 21 2022	12	4	2	0	6	7
Aug 21 2022	12	5	2	0	6	7
Aug 21 2022	12	6	2	0	6	7
Aug 21 2022	13	4	2	0	6	7
Aug 21 2022	13	5	2	0	6	7
Aug 21 2022	13	6	2	0	6	7
Aug 21 2022	14	4	2	0	6	7
Aug 21 2022	14	5	2	0	6	7
Aug 21 2022	14	6	2	0	6	7
Aug 21 2022	15	4	2	0	7	7
Aug 21 2022	15	5	2	0	7	7
Aug 21 2022	15	6	2	0	7	7
Aug 21 2022	16	4	2	0	7	7
Aug 21 2022	16	5	2	0	7	7
Aug 21 2022	16	6	2	0	7	7
Aug 21 2022	17	4	2	0	7	7
Aug 21 2022	17	5	2	0	7	7
Aug 21 2022	17	6	2	0	7	7
Aug 21 2022	18	4	2	0	7	7
Aug 21 2022	18	5	2	0	7	7
Aug 21 2022	18	6	2	0	7	7
Aug 21 2022	19	4	2	0	7	7
Aug 21 2022	19	5	2	0	7	7
Aug 21 2022	19	6	2	0	7	7
Aug 21 2022	20	4	2	0	7	7
Aug 21 2022	20	5	2	0	7	7
Aug 21 2022	20	6	2	0	7	7
Aug 21 2022	21	4	2	0	7	7
Aug 21 2022	21	5	2	0	7	7
Aug 21 2022	21	6	2	0	7	7
Aug 21 2022	22	4	2	0	7	7
Aug 21 2022	22	5	2	0	7	7
Aug 21 2022	22	6	2	0	7	7
Aug 21 2022	23	4	2	0	7	7
Aug 21 2022	23	5	2	0	7	7
Aug 21 2022	23	6	2	0	7	7
Aug 22 2022	0	4	2	0	7	8
Aug 22 2022	0	5	2	0	7	8
Aug 22 2022	0	6	2	0	7	8
Aug 22 2022	1	4	2	0	7	8
Aug 22 2022	1	5	2	0	7	8
Aug 22 2022	1	6	2	0	7	8
Aug 22 2022	2	4	2	0	7	8
Aug 22 2022	2	5	2	0	7	8
Aug 22 2022	2	6	2	0	7	8
Aug 22 2022	3	4	2	0	7	8
Aug 22 2022	3	5	2	0	7	8
Aug 22 2022	3	6	2	0	7	8
Aug 22 2022	4	4	2	0	7	8
Aug 22 2022	4	5	2	0	7	8
Aug 22 2022	4	6	2	0	7	8
Aug 22 2022	5	4	2	0	7	8
Aug 22 2022	5	5	2	0	7	8
Aug 22 2022	5	6	2	0	7	8
Aug 22 2022	6	4	2	0	7	8
Aug 22 2022	6	5	2	0	7	8
Aug 22 2022	6	6	2	0	7	8
Aug 22 2022	7	4	2	0	7	8
Aug 22 2022	7	5	2	0	7	8
Aug 22 2022	7	6	2	0	7	8
Aug 22 2022	8	4	2	0	7	8
Aug 22 2022	8	5	2	0	7	8
Aug 22 2022	8	6	2	0	7	8
Aug 22 2022	9	4	2	0	7	8
Aug 22 2022	9	5	2	0	7	8
Aug 22 2022	9	6	2	0	7	8
Aug 22 2022	10	4	2	0	7	8
Aug 22 2022	10	5	2	0	7	8
Aug 22 2022	10	6	2	0	7	8
Aug 22 2022	11	4	2	0	7	8
Aug 22 2022	11	5	2	0	7	8
Aug 22 2022	11	6	2	0	7	8
Aug 22 2022	12	4	2	0	7	8
Aug 22 2022	12	5	2	0	7	8
Aug 22 2022	12	6	2	0	7	8
Aug 22 2022	13	4	2	0	7	8
Aug 22 2022	13	5	2	0	7	8
Aug 22 2022	13	6	2	0	7	8
Aug 22 2022	14	4	2	0	7	8
Aug 22 2022	14	5	2	0	7	8
Aug 22 2022	14	6	2	0	7	8
Aug 23 2022	15	1	3	0	1	1
Aug 23 2022	15	2	3	0	1	1
Aug 23 2022	15	3	3	3	1	1
Aug 23 2022	16	1	3	0	1	1
Aug 23 2022	16	2	3	0	1	1
Aug 23 2022	16	3	3	1	1	1
Aug 23 2022	17	1	3	0	1	1
Aug 23 2022	17	2	3	0	1	1
Aug 23 2022	17	3	3	1	1	1
Aug 23 2022	18	1	3	0	1	1
Aug 23 2022	18	2	3	0	1	1
Aug 23 2022	18	3	3	0	1	1
Aug 23 2022	19	1	3	3	1	1
Aug 23 2022	19	2	3	0	1	1
Aug 23 2022	19	3	3	1	1	1
Aug 23 2022	20	1	3	3	1	1
Aug 23 2022	20	2	3	0	1	1
Aug 23 2022	20	3	3	1	1	1
Aug 23 2022	21	1	3	3	1	1
Aug 23 2022	21	2	3	0	1	1
Aug 23 2022	21	3	3	2	1	1
Aug 23 2022	22	1	3	3	1	1
Aug 23 2022	22	2	3	0	1	1
Aug 23 2022	22	3	3	2	1	1
Aug 23 2022	23	1	3	3	1	1
Aug 23 2022	23	2	3	0	1	1
Aug 23 2022	23	3	3	0	1	1
Aug 24 2022	0	1	3	3	1	2
Aug 24 2022	0	2	3	0	1	2
Aug 24 2022	0	3	3	0	1	2
Aug 24 2022	1	1	3	3	1	2
Aug 24 2022	1	2	3	0	1	2
Aug 24 2022	1	3	3	0	1	2
Aug 24 2022	2	1	3	3	1	2
Aug 24 2022	2	2	3	0	1	2
Aug 24 2022	2	3	3	0	1	2
Aug 24 2022	3	1	3	3	1	2
Aug 24 2022	3	2	3	0	1	2
Aug 24 2022	3	3	3	0	1	2
Aug 24 2022	4	1	3	3	1	2
Aug 24 2022	4	2	3	0	1	2
Aug 24 2022	4	3	3	3	1	2
Aug 24 2022	5	1	3	3	1	2
Aug 24 2022	5	2	3	0	1	2
Aug 24 2022	5	3	3	3	1	2
Aug 24 2022	6	1	3	3	1	2
Aug 24 2022	6	2	3	0	1	2
Aug 24 2022	6	3	3	3	1	2
Aug 24 2022	7	1	3	3	1	2
Aug 24 2022	7	2	3	0	1	2
Aug 24 2022	7	3	3	0	1	2
Aug 24 2022	8	1	3	3	1	2
Aug 24 2022	8	2	3	0	1	2
Aug 24 2022	8	3	3	3	1	2
Aug 24 2022	9	1	3	0	1	2
Aug 24 2022	9	2	3	0	1	2
Aug 24 2022	9	3	3	0	1	2
Aug 24 2022	10	1	3	0	1	2
Aug 24 2022	10	2	3	0	1	2
Aug 24 2022	10	3	3	3	1	2
Aug 24 2022	11	1	3	0	1	2
Aug 24 2022	11	2	3	0	1	2
Aug 24 2022	11	3	3	0	1	2
Aug 24 2022	12	1	3	0	1	2
Aug 24 2022	12	2	3	0	1	2
Aug 24 2022	12	3	3	3	1	2
Aug 24 2022	13	1	3	0	1	2
Aug 24 2022	13	2	3	0	1	2
Aug 24 2022	13	3	3	3	1	2
Aug 24 2022	14	1	3	0	1	2
Aug 24 2022	14	2	3	0	1	2
Aug 24 2022	14	3	3	3	1	2
Aug 24 2022	15	1	3	0	2	2
Aug 24 2022	15	2	3	0	2	2
Aug 24 2022	15	3	3	3	2	2
Aug 24 2022	16	1	3	0	2	2
Aug 24 2022	16	2	3	0	2	2
Aug 24 2022	16	3	3	3	2	2
Aug 24 2022	17	1	3	3	2	2
Aug 24 2022	17	2	3	0	2	2
Aug 24 2022	17	3	3	2	2	2
Aug 24 2022	18	1	3	1	2	2
Aug 24 2022	18	2	3	0	2	2
Aug 24 2022	18	3	3	2	2	2
Aug 24 2022	19	1	3	1	2	2
Aug 24 2022	19	2	3	0	2	2
Aug 24 2022	19	3	3	2	2	2
Aug 24 2022	20	1	3	1	2	2
Aug 24 2022	20	2	3	0	2	2
Aug 24 2022	20	3	3	2	2	2
Aug 24 2022	21	1	3	1	2	2
Aug 24 2022	21	2	3	0	2	2
Aug 24 2022	21	3	3	2	2	2
Aug 24 2022	22	1	3	1	2	2
Aug 24 2022	22	2	3	0	2	2
Aug 24 2022	22	3	3	2	2	2
Aug 24 2022	23	1	3	1	2	2
Aug 24 2022	23	2	3	0	2	2
Aug 24 2022	23	3	3	1	2	2
Aug 25 2022	0	1	3	1	2	3
Aug 25 2022	0	2	3	2	2	3
Aug 25 2022	0	3	3	2	2	3
Aug 25 2022	1	1	3	1	2	3
Aug 25 2022	1	2	3	2	2	3
Aug 25 2022	1	3	3	3	2	3
Aug 25 2022	2	1	3	1	2	3
Aug 25 2022	2	2	3	2	2	3
Aug 25 2022	2	3	3	3	2	3
Aug 25 2022	3	1	3	1	2	3
Aug 25 2022	3	2	3	2	2	3
Aug 25 2022	3	3	3	3	2	3
Aug 25 2022	4	1	3	3	2	3
Aug 25 2022	4	2	3	3	2	3
Aug 25 2022	4	3	3	3	2	3
Aug 25 2022	5	1	3	0	2	3
Aug 25 2022	5	2	3	2	2	3
Aug 25 2022	5	3	3	3	2	3
Aug 25 2022	6	1	3	0	2	3
Aug 25 2022	6	2	3	2	2	3
Aug 25 2022	6	3	3	3	2	3
Aug 25 2022	7	1	3	0	2	3
Aug 25 2022	7	2	3	2	2	3
Aug 25 2022	7	3	3	3	2	3
Aug 25 2022	8	1	3	0	2	3
Aug 25 2022	8	2	3	2	2	3
Aug 25 2022	8	3	3	3	2	3
Aug 25 2022	9	1	3	0	2	3
Aug 25 2022	9	2	3	0	2	3
Aug 25 2022	9	3	3	3	2	3
Aug 25 2022	10	1	3	0	2	3
Aug 25 2022	10	2	3	0	2	3
Aug 25 2022	10	3	3	0	2	3
Aug 25 2022	11	1	3	0	2	3
Aug 25 2022	11	2	3	0	2	3
Aug 25 2022	11	3	3	3	2	3
Aug 25 2022	12	1	3	0	2	3
Aug 25 2022	12	2	3	0	2	3
Aug 25 2022	12	3	3	3	2	3
Aug 25 2022	13	1	3	0	2	3
Aug 25 2022	13	2	3	2	2	3
Aug 25 2022	13	3	3	3	2	3
Aug 25 2022	14	1	3	0	2	3
Aug 25 2022	14	2	3	0	2	3
Aug 25 2022	14	3	3	0	2	3
Aug 25 2022	15	1	3	0	3	3
Aug 25 2022	15	2	3	0	3	3
Aug 25 2022	15	3	3	0	3	3
Aug 25 2022	16	1	3	0	3	3
Aug 25 2022	16	2	3	0	3	3
Aug 25 2022	16	3	3	0	3	3
Aug 25 2022	17	1	3	0	3	3
Aug 25 2022	17	2	3	0	3	3
Aug 25 2022	17	3	3	0	3	3
Aug 25 2022	18	1	3	1	3	3
Aug 25 2022	18	2	3	0	3	3
Aug 25 2022	18	3	3	3	3	3
Aug 25 2022	19	1	3	2	3	3
Aug 25 2022	19	2	3	2	3	3
Aug 25 2022	19	3	3	3	3	3
Aug 25 2022	20	1	3	3	3	3
Aug 25 2022	20	2	3	2	3	3
Aug 25 2022	20	3	3	3	3	3
Aug 25 2022	21	1	3	3	3	3
Aug 25 2022	21	2	3	2	3	3
Aug 25 2022	21	3	3	3	3	3
Aug 25 2022	22	1	3	3	3	3
Aug 25 2022	22	2	3	2	3	3
Aug 25 2022	22	3	3	3	3	3
Aug 25 2022	23	1	3	3	3	3
Aug 25 2022	23	2	3	2	3	3
Aug 25 2022	23	3	3	3	3	3
Aug 26 2022	0	1	3	3	3	4
Aug 26 2022	0	2	3	2	3	4
Aug 26 2022	0	3	3	3	3	4
Aug 26 2022	1	1	3	3	3	4
Aug 26 2022	1	2	3	2	3	4
Aug 26 2022	1	3	3	3	3	4
Aug 26 2022	2	1	3	3	3	4
Aug 26 2022	2	2	3	2	3	4
Aug 26 2022	2	3	3	3	3	4
Aug 26 2022	3	1	3	3	3	4
Aug 26 2022	3	2	3	2	3	4
Aug 26 2022	3	3	3	3	3	4
Aug 26 2022	4	1	3	3	3	4
Aug 26 2022	4	2	3	2	3	4
Aug 26 2022	4	3	3	3	3	4
Aug 26 2022	5	1	3	3	3	4
Aug 26 2022	5	2	3	2	3	4
Aug 26 2022	5	3	3	3	3	4
Aug 26 2022	6	1	3	3	3	4
Aug 26 2022	6	2	3	2	3	4
Aug 26 2022	6	3	3	3	3	4
Aug 26 2022	7	1	3	3	3	4
Aug 26 2022	7	2	3	2	3	4
Aug 26 2022	7	3	3	0	3	4
Aug 26 2022	8	1	3	0	3	4
Aug 26 2022	8	2	3	0	3	4
Aug 26 2022	8	3	3	0	3	4
Aug 26 2022	9	1	3	0	3	4
Aug 26 2022	9	2	3	2	3	4
Aug 26 2022	9	3	3	0	3	4
Aug 26 2022	10	1	3	0	3	4
Aug 26 2022	10	2	3	2	3	4
Aug 26 2022	10	3	3	0	3	4
Aug 26 2022	11	1	3	0	3	4
Aug 26 2022	11	2	3	0	3	4
Aug 26 2022	11	3	3	0	3	4
Aug 26 2022	12	1	3	0	3	4
Aug 26 2022	12	2	3	0	3	4
Aug 26 2022	12	3	3	0	3	4
Aug 26 2022	13	1	3	0	3	4
Aug 26 2022	13	2	3	3	3	4
Aug 26 2022	13	3	3	0	3	4
Aug 26 2022	14	1	3	0	3	4
Aug 26 2022	14	2	3	0	3	4
Aug 26 2022	14	3	3	0	3	4
Aug 26 2022	15	1	3	0	4	4
Aug 26 2022	15	2	3	0	4	4
Aug 26 2022	15	3	3	0	4	4
Aug 26 2022	16	1	3	0	4	4
Aug 26 2022	16	2	3	0	4	4
Aug 26 2022	16	3	3	1	4	4
Aug 26 2022	17	1	3	0	4	4
Aug 26 2022	17	2	3	1	4	4
Aug 26 2022	17	3	3	0	4	4
Aug 26 2022	18	1	3	3	4	4
Aug 26 2022	18	2	3	0	4	4
Aug 26 2022	18	3	3	0	4	4
Aug 26 2022	19	1	3	3	4	4
Aug 26 2022	19	2	3	3	4	4
Aug 26 2022	19	3	3	0	4	4
Aug 26 2022	20	1	3	3	4	4
Aug 26 2022	20	2	3	3	4	4
Aug 26 2022	20	3	3	0	4	4
Aug 26 2022	21	1	3	3	4	4
Aug 26 2022	21	2	3	3	4	4
Aug 26 2022	21	3	3	3	4	4
Aug 26 2022	22	1	3	3	4	4
Aug 26 2022	22	2	3	3	4	4
Aug 26 2022	22	3	3	3	4	4
Aug 26 2022	23	1	3	3	4	4
Aug 26 2022	23	2	3	3	4	4
Aug 26 2022	23	3	3	3	4	4
Aug 27 2022	0	1	3	3	4	5
Aug 27 2022	0	2	3	3	4	5
Aug 27 2022	0	3	3	3	4	5
Aug 27 2022	1	1	3	3	4	5
Aug 27 2022	1	2	3	3	4	5
Aug 27 2022	1	3	3	3	4	5
Aug 27 2022	2	1	3	3	4	5
Aug 27 2022	2	2	3	3	4	5
Aug 27 2022	2	3	3	3	4	5
Aug 27 2022	3	1	3	3	4	5
Aug 27 2022	3	2	3	3	4	5
Aug 27 2022	3	3	3	3	4	5
Aug 27 2022	4	1	3	3	4	5
Aug 27 2022	4	2	3	3	4	5
Aug 27 2022	4	3	3	3	4	5
Aug 27 2022	5	1	3	3	4	5
Aug 27 2022	5	2	3	0	4	5
Aug 27 2022	5	3	3	3	4	5
Aug 27 2022	6	1	3	3	4	5
Aug 27 2022	6	2	3	3	4	5
Aug 27 2022	6	3	3	3	4	5
Aug 27 2022	7	1	3	3	4	5
Aug 27 2022	7	2	3	3	4	5
Aug 27 2022	7	3	3	0	4	5
Aug 27 2022	8	1	3	0	4	5
Aug 27 2022	8	2	3	0	4	5
Aug 27 2022	8	3	3	0	4	5
Aug 27 2022	9	1	3	0	4	5
Aug 27 2022	9	2	3	0	4	5
Aug 27 2022	9	3	3	0	4	5
Aug 27 2022	10	1	3	1	4	5
Aug 27 2022	10	2	3	0	4	5
Aug 27 2022	10	3	3	0	4	5
Aug 27 2022	11	1	3	0	4	5
Aug 27 2022	11	2	3	0	4	5
Aug 27 2022	11	3	3	0	4	5
Aug 27 2022	12	1	3	1	4	5
Aug 27 2022	12	2	3	0	4	5
Aug 27 2022	12	3	3	0	4	5
Aug 27 2022	13	1	3	1	4	5
Aug 27 2022	13	2	3	0	4	5
Aug 27 2022	13	3	3	0	4	5
Aug 27 2022	14	1	3	0	4	5
Aug 27 2022	14	2	3	0	4	5
Aug 27 2022	14	3	3	0	4	5
Aug 27 2022	15	1	3	0	5	5
Aug 27 2022	15	2	3	0	5	5
Aug 27 2022	15	3	3	0	5	5
Aug 27 2022	16	1	3	0	5	5
Aug 27 2022	16	2	3	0	5	5
Aug 27 2022	16	3	3	0	5	5
Aug 27 2022	17	1	3	3	5	5
Aug 27 2022	17	2	3	0	5	5
Aug 27 2022	17	3	3	0	5	5
Aug 27 2022	18	1	3	3	5	5
Aug 27 2022	18	2	3	0	5	5
Aug 27 2022	18	3	3	0	5	5
Aug 27 2022	19	1	3	0	5	5
Aug 27 2022	19	2	3	2	5	5
Aug 27 2022	19	3	3	3	5	5
Aug 27 2022	20	1	3	2	5	5
Aug 27 2022	20	2	3	2	5	5
Aug 27 2022	20	3	3	3	5	5
Aug 27 2022	21	1	3	3	5	5
Aug 27 2022	21	2	3	2	5	5
Aug 27 2022	21	3	3	3	5	5
Aug 27 2022	22	1	3	3	5	5
Aug 27 2022	22	2	3	2	5	5
Aug 27 2022	22	3	3	3	5	5
Aug 27 2022	23	1	3	3	5	5
Aug 27 2022	23	2	3	2	5	5
Aug 27 2022	23	3	3	3	5	5
Aug 28 2022	0	1	3	3	5	6
Aug 28 2022	0	2	3	2	5	6
Aug 28 2022	0	3	3	3	5	6
Aug 28 2022	1	1	3	3	5	6
Aug 28 2022	1	2	3	2	5	6
Aug 28 2022	1	3	3	3	5	6
Aug 28 2022	2	1	3	3	5	6
Aug 28 2022	2	2	3	2	5	6
Aug 28 2022	2	3	3	3	5	6
Aug 28 2022	3	1	3	3	5	6
Aug 28 2022	3	2	3	2	5	6
Aug 28 2022	3	3	3	3	5	6
Aug 28 2022	4	1	3	3	5	6
Aug 28 2022	4	2	3	2	5	6
Aug 28 2022	4	3	3	3	5	6
Aug 28 2022	5	1	3	3	5	6
Aug 28 2022	5	2	3	2	5	6
Aug 28 2022	5	3	3	3	5	6
Aug 28 2022	6	1	3	3	5	6
Aug 28 2022	6	2	3	2	5	6
Aug 28 2022	6	3	3	3	5	6
Aug 28 2022	7	1	3	3	5	6
Aug 28 2022	7	2	3	2	5	6
Aug 28 2022	7	3	3	0	5	6
Aug 28 2022	8	1	3	0	5	6
Aug 28 2022	8	2	3	2	5	6
Aug 28 2022	8	3	3	0	5	6
Aug 28 2022	9	1	3	3	5	6
Aug 28 2022	9	2	3	0	5	6
Aug 28 2022	9	3	3	0	5	6
Aug 28 2022	10	1	3	0	5	6
Aug 28 2022	10	2	3	0	5	6
Aug 28 2022	10	3	3	0	5	6
Aug 28 2022	11	1	3	0	5	6
Aug 28 2022	11	2	3	0	5	6
Aug 28 2022	11	3	3	1	5	6
Aug 28 2022	12	1	3	0	5	6
Aug 28 2022	12	2	3	0	5	6
Aug 28 2022	12	3	3	0	5	6
Aug 28 2022	13	1	3	0	5	6
Aug 28 2022	13	2	3	0	5	6
Aug 28 2022	13	3	3	0	5	6
Aug 28 2022	14	1	3	3	5	6
Aug 28 2022	14	2	3	0	5	6
Aug 28 2022	14	3	3	0	5	6
Aug 28 2022	15	1	3	1	6	6
Aug 28 2022	15	2	3	0	6	6
Aug 28 2022	15	3	3	0	6	6
Aug 28 2022	16	1	3	1	6	6
Aug 28 2022	16	2	3	0	6	6
Aug 28 2022	16	3	3	0	6	6
Aug 28 2022	17	1	3	0	6	6
Aug 28 2022	17	2	3	0	6	6
Aug 28 2022	17	3	3	0	6	6
Aug 28 2022	18	1	3	0	6	6
Aug 28 2022	18	2	3	0	6	6
Aug 28 2022	18	3	3	0	6	6
Aug 28 2022	19	1	3	3	6	6
Aug 28 2022	19	2	3	0	6	6
Aug 28 2022	19	3	3	2	6	6
Aug 28 2022	20	1	3	3	6	6
Aug 28 2022	20	2	3	0	6	6
Aug 28 2022	20	3	3	2	6	6
Aug 28 2022	21	1	3	3	6	6
Aug 28 2022	21	2	3	0	6	6
Aug 28 2022	21	3	3	2	6	6
Aug 28 2022	22	1	3	3	6	6
Aug 28 2022	22	2	3	2	6	6
Aug 28 2022	22	3	3	0	6	6
Aug 28 2022	23	1	3	3	6	6
Aug 28 2022	23	2	3	3	6	6
Aug 28 2022	23	3	3	2	6	6
Aug 29 2022	0	1	3	3	6	7
Aug 29 2022	0	2	3	3	6	7
Aug 29 2022	0	3	3	2	6	7
Aug 29 2022	1	1	3	3	6	7
Aug 29 2022	1	2	3	3	6	7
Aug 29 2022	1	3	3	2	6	7
Aug 29 2022	2	1	3	3	6	7
Aug 29 2022	2	2	3	3	6	7
Aug 29 2022	2	3	3	2	6	7
Aug 29 2022	3	1	3	3	6	7
Aug 29 2022	3	2	3	3	6	7
Aug 29 2022	3	3	3	2	6	7
Aug 29 2022	4	1	3	3	6	7
Aug 29 2022	4	2	3	3	6	7
Aug 29 2022	4	3	3	2	6	7
Aug 29 2022	5	1	3	3	6	7
Aug 29 2022	5	2	3	3	6	7
Aug 29 2022	5	3	3	2	6	7
Aug 29 2022	6	1	3	3	6	7
Aug 29 2022	6	2	3	3	6	7
Aug 29 2022	6	3	3	2	6	7
Aug 29 2022	7	1	3	3	6	7
Aug 29 2022	7	2	3	3	6	7
Aug 29 2022	7	3	3	2	6	7
Aug 29 2022	8	1	3	0	6	7
Aug 29 2022	8	2	3	0	6	7
Aug 29 2022	8	3	3	0	6	7
Aug 29 2022	9	1	3	2	6	7
Aug 29 2022	9	2	3	0	6	7
Aug 29 2022	9	3	3	0	6	7
Aug 29 2022	10	1	3	2	6	7
Aug 29 2022	10	2	3	0	6	7
Aug 29 2022	10	3	3	0	6	7
Aug 29 2022	11	1	3	0	6	7
Aug 29 2022	11	2	3	0	6	7
Aug 29 2022	11	3	3	0	6	7
Aug 29 2022	12	1	3	0	6	7
Aug 29 2022	12	2	3	0	6	7
Aug 29 2022	12	3	3	0	6	7
Aug 29 2022	13	1	3	3	6	7
Aug 29 2022	13	2	3	0	6	7
Aug 29 2022	13	3	3	0	6	7
Aug 29 2022	14	1	3	2	6	7
Aug 29 2022	14	2	3	0	6	7
Aug 29 2022	14	3	3	0	6	7
Aug 29 2022	15	1	3	0	7	7
Aug 29 2022	15	2	3	0	7	7
Aug 29 2022	15	3	3	0	7	7
Aug 29 2022	16	1	3	1	7	7
Aug 29 2022	16	2	3	0	7	7
Aug 29 2022	16	3	3	0	7	7
Aug 29 2022	17	1	3	2	7	7
Aug 29 2022	17	2	3	0	7	7
Aug 29 2022	17	3	3	2	7	7
Aug 29 2022	18	1	3	2	7	7
Aug 29 2022	18	2	3	3	7	7
Aug 29 2022	18	3	3	0	7	7
Aug 29 2022	19	1	3	2	7	7
Aug 29 2022	19	2	3	3	7	7
Aug 29 2022	19	3	3	0	7	7
Aug 29 2022	20	1	3	2	7	7
Aug 29 2022	20	2	3	2	7	7
Aug 29 2022	20	3	3	0	7	7
Aug 29 2022	21	1	3	2	7	7
Aug 29 2022	21	2	3	2	7	7
Aug 29 2022	21	3	3	0	7	7
Aug 29 2022	22	1	3	2	7	7
Aug 29 2022	22	2	3	2	7	7
Aug 29 2022	22	3	3	0	7	7
Aug 29 2022	23	1	3	2	7	7
Aug 29 2022	23	2	3	2	7	7
Aug 29 2022	23	3	3	0	7	7
Aug 30 2022	0	1	3	2	7	8
Aug 30 2022	0	2	3	2	7	8
Aug 30 2022	0	3	3	0	7	8
Aug 30 2022	1	1	3	2	7	8
Aug 30 2022	1	2	3	2	7	8
Aug 30 2022	1	3	3	0	7	8
Aug 30 2022	2	1	3	2	7	8
Aug 30 2022	2	2	3	2	7	8
Aug 30 2022	2	3	3	0	7	8
Aug 30 2022	3	1	3	2	7	8
Aug 30 2022	3	2	3	2	7	8
Aug 30 2022	3	3	3	2	7	8
Aug 30 2022	4	1	3	2	7	8
Aug 30 2022	4	2	3	2	7	8
Aug 30 2022	4	3	3	2	7	8
Aug 30 2022	5	1	3	2	7	8
Aug 30 2022	5	2	3	2	7	8
Aug 30 2022	5	3	3	2	7	8
Aug 30 2022	6	1	3	2	7	8
Aug 30 2022	6	2	3	2	7	8
Aug 30 2022	6	3	3	2	7	8
Aug 30 2022	7	1	3	2	7	8
Aug 30 2022	7	2	3	2	7	8
Aug 30 2022	7	3	3	2	7	8
Aug 30 2022	8	1	3	0	7	8
Aug 30 2022	8	2	3	2	7	8
Aug 30 2022	8	3	3	2	7	8
Aug 30 2022	9	1	3	1	7	8
Aug 30 2022	9	2	3	0	7	8
Aug 30 2022	9	3	3	0	7	8
Aug 30 2022	10	1	3	0	7	8
Aug 30 2022	10	2	3	0	7	8
Aug 30 2022	10	3	3	0	7	8
Aug 30 2022	11	1	3	0	7	8
Aug 30 2022	11	2	3	0	7	8
Aug 30 2022	11	3	3	0	7	8
Aug 30 2022	12	1	3	0	7	8
Aug 30 2022	12	2	3	0	7	8
Aug 30 2022	12	3	3	3	7	8
Aug 30 2022	13	1	3	2	7	8
Aug 30 2022	13	2	3	0	7	8
Aug 30 2022	13	3	3	3	7	8
Aug 30 2022	14	1	3	2	7	8
Aug 30 2022	14	2	3	0	7	8
Aug 30 2022	14	3	3	0	7	8
Aug 23 2022	15	4	4	0	1	1
Aug 23 2022	15	5	4	0	1	1
Aug 23 2022	15	6	4	0	1	1
Aug 23 2022	16	4	4	0	1	1
Aug 23 2022	16	5	4	0	1	1
Aug 23 2022	16	6	4	1	1	1
Aug 23 2022	17	4	4	0	1	1
Aug 23 2022	17	5	4	0	1	1
Aug 23 2022	17	6	4	2	1	1
Aug 23 2022	18	4	4	0	1	1
Aug 23 2022	18	5	4	0	1	1
Aug 23 2022	18	6	4	2	1	1
Aug 23 2022	19	4	4	0	1	1
Aug 23 2022	19	5	4	0	1	1
Aug 23 2022	19	6	4	0	1	1
Aug 23 2022	20	4	4	0	1	1
Aug 23 2022	20	5	4	0	1	1
Aug 23 2022	20	6	4	0	1	1
Aug 23 2022	21	4	4	0	1	1
Aug 23 2022	21	5	4	0	1	1
Aug 23 2022	21	6	4	0	1	1
Aug 23 2022	22	4	4	0	1	1
Aug 23 2022	22	5	4	0	1	1
Aug 23 2022	22	6	4	0	1	1
Aug 23 2022	23	4	4	0	1	1
Aug 23 2022	23	5	4	0	1	1
Aug 23 2022	23	6	4	0	1	1
Aug 24 2022	0	4	4	0	1	2
Aug 24 2022	0	5	4	0	1	2
Aug 24 2022	0	6	4	0	1	2
Aug 24 2022	1	4	4	0	1	2
Aug 24 2022	1	5	4	0	1	2
Aug 24 2022	1	6	4	0	1	2
Aug 24 2022	2	4	4	0	1	2
Aug 24 2022	2	5	4	0	1	2
Aug 24 2022	2	6	4	0	1	2
Aug 24 2022	3	4	4	1	1	2
Aug 24 2022	3	5	4	0	1	2
Aug 24 2022	3	6	4	0	1	2
Aug 24 2022	4	4	4	1	1	2
Aug 24 2022	4	5	4	0	1	2
Aug 24 2022	4	6	4	0	1	2
Aug 24 2022	5	4	4	1	1	2
Aug 24 2022	5	5	4	0	1	2
Aug 24 2022	5	6	4	0	1	2
Aug 24 2022	6	4	4	1	1	2
Aug 24 2022	6	5	4	0	1	2
Aug 24 2022	6	6	4	0	1	2
Aug 24 2022	7	4	4	1	1	2
Aug 24 2022	7	5	4	0	1	2
Aug 24 2022	7	6	4	0	1	2
Aug 24 2022	8	4	4	1	1	2
Aug 24 2022	8	5	4	0	1	2
Aug 24 2022	8	6	4	1	1	2
Aug 24 2022	9	4	4	1	1	2
Aug 24 2022	9	5	4	0	1	2
Aug 24 2022	9	6	4	0	1	2
Aug 24 2022	10	4	4	2	1	2
Aug 24 2022	10	5	4	0	1	2
Aug 24 2022	10	6	4	1	1	2
Aug 24 2022	11	4	4	3	1	2
Aug 24 2022	11	5	4	0	1	2
Aug 24 2022	11	6	4	0	1	2
Aug 24 2022	12	4	4	3	1	2
Aug 24 2022	12	5	4	0	1	2
Aug 24 2022	12	6	4	2	1	2
Aug 24 2022	13	4	4	3	1	2
Aug 24 2022	13	5	4	0	1	2
Aug 24 2022	13	6	4	2	1	2
Aug 24 2022	14	4	4	3	1	2
Aug 24 2022	14	5	4	0	1	2
Aug 24 2022	14	6	4	0	1	2
Aug 24 2022	15	4	4	0	2	2
Aug 24 2022	15	5	4	0	2	2
Aug 24 2022	15	6	4	2	2	2
Aug 24 2022	16	4	4	0	2	2
Aug 24 2022	16	5	4	1	2	2
Aug 24 2022	16	6	4	2	2	2
Aug 24 2022	17	4	4	1	2	2
Aug 24 2022	17	5	4	0	2	2
Aug 24 2022	17	6	4	1	2	2
Aug 24 2022	18	4	4	1	2	2
Aug 24 2022	18	5	4	0	2	2
Aug 24 2022	18	6	4	2	2	2
Aug 24 2022	19	4	4	2	2	2
Aug 24 2022	19	5	4	0	2	2
Aug 24 2022	19	6	4	2	2	2
Aug 24 2022	20	4	4	2	2	2
Aug 24 2022	20	5	4	0	2	2
Aug 24 2022	20	6	4	2	2	2
Aug 24 2022	21	4	4	3	2	2
Aug 24 2022	21	5	4	0	2	2
Aug 24 2022	21	6	4	2	2	2
Aug 24 2022	22	4	4	3	2	2
Aug 24 2022	22	5	4	0	2	2
Aug 24 2022	22	6	4	2	2	2
Aug 24 2022	23	4	4	3	2	2
Aug 24 2022	23	5	4	0	2	2
Aug 24 2022	23	6	4	2	2	2
Aug 25 2022	0	4	4	3	2	3
Aug 25 2022	0	5	4	0	2	3
Aug 25 2022	0	6	4	3	2	3
Aug 25 2022	1	4	4	0	2	3
Aug 25 2022	1	5	4	0	2	3
Aug 25 2022	1	6	4	1	2	3
Aug 25 2022	2	4	4	0	2	3
Aug 25 2022	2	5	4	0	2	3
Aug 25 2022	2	6	4	1	2	3
Aug 25 2022	3	4	4	0	2	3
Aug 25 2022	3	5	4	0	2	3
Aug 25 2022	3	6	4	1	2	3
Aug 25 2022	4	4	4	2	2	3
Aug 25 2022	4	5	4	0	2	3
Aug 25 2022	4	6	4	2	2	3
Aug 25 2022	5	4	4	2	2	3
Aug 25 2022	5	5	4	0	2	3
Aug 25 2022	5	6	4	2	2	3
Aug 25 2022	6	4	4	2	2	3
Aug 25 2022	6	5	4	0	2	3
Aug 25 2022	6	6	4	2	2	3
Aug 25 2022	7	4	4	2	2	3
Aug 25 2022	7	5	4	0	2	3
Aug 25 2022	7	6	4	2	2	3
Aug 25 2022	8	4	4	0	2	3
Aug 25 2022	8	5	4	0	2	3
Aug 25 2022	8	6	4	0	2	3
Aug 25 2022	9	4	4	0	2	3
Aug 25 2022	9	5	4	0	2	3
Aug 25 2022	9	6	4	1	2	3
Aug 25 2022	10	4	4	0	2	3
Aug 25 2022	10	5	4	1	2	3
Aug 25 2022	10	6	4	1	2	3
Aug 25 2022	11	4	4	2	2	3
Aug 25 2022	11	5	4	0	2	3
Aug 25 2022	11	6	4	2	2	3
Aug 25 2022	12	4	4	1	2	3
Aug 25 2022	12	5	4	0	2	3
Aug 25 2022	12	6	4	0	2	3
Aug 25 2022	13	4	4	2	2	3
Aug 25 2022	13	5	4	0	2	3
Aug 25 2022	13	6	4	0	2	3
Aug 25 2022	14	4	4	0	2	3
Aug 25 2022	14	5	4	0	2	3
Aug 25 2022	14	6	4	1	2	3
Aug 25 2022	15	4	4	3	3	3
Aug 25 2022	15	5	4	0	3	3
Aug 25 2022	15	6	4	3	3	3
Aug 25 2022	16	4	4	3	3	3
Aug 25 2022	16	5	4	0	3	3
Aug 25 2022	16	6	4	1	3	3
Aug 25 2022	17	4	4	3	3	3
Aug 25 2022	17	5	4	0	3	3
Aug 25 2022	17	6	4	0	3	3
Aug 25 2022	18	4	4	3	3	3
Aug 25 2022	18	5	4	0	3	3
Aug 25 2022	18	6	4	1	3	3
Aug 25 2022	19	4	4	3	3	3
Aug 25 2022	19	5	4	0	3	3
Aug 25 2022	19	6	4	2	3	3
Aug 25 2022	20	4	4	0	3	3
Aug 25 2022	20	5	4	0	3	3
Aug 25 2022	20	6	4	1	3	3
Aug 25 2022	21	4	4	3	3	3
Aug 25 2022	21	5	4	0	3	3
Aug 25 2022	21	6	4	2	3	3
Aug 25 2022	22	4	4	2	3	3
Aug 25 2022	22	5	4	0	3	3
Aug 25 2022	22	6	4	2	3	3
Aug 25 2022	23	4	4	2	3	3
Aug 25 2022	23	5	4	0	3	3
Aug 25 2022	23	6	4	2	3	3
Aug 26 2022	0	4	4	2	3	4
Aug 26 2022	0	5	4	0	3	4
Aug 26 2022	0	6	4	2	3	4
Aug 26 2022	1	4	4	3	3	4
Aug 26 2022	1	5	4	0	3	4
Aug 26 2022	1	6	4	2	3	4
Aug 26 2022	2	4	4	3	3	4
Aug 26 2022	2	5	4	0	3	4
Aug 26 2022	2	6	4	2	3	4
Aug 26 2022	3	4	4	3	3	4
Aug 26 2022	3	5	4	0	3	4
Aug 26 2022	3	6	4	2	3	4
Aug 26 2022	4	4	4	3	3	4
Aug 26 2022	4	5	4	0	3	4
Aug 26 2022	4	6	4	2	3	4
Aug 26 2022	5	4	4	3	3	4
Aug 26 2022	5	5	4	0	3	4
Aug 26 2022	5	6	4	0	3	4
Aug 26 2022	6	4	4	3	3	4
Aug 26 2022	6	5	4	1	3	4
Aug 26 2022	6	6	4	1	3	4
Aug 26 2022	7	4	4	2	3	4
Aug 26 2022	7	5	4	1	3	4
Aug 26 2022	7	6	4	0	3	4
Aug 26 2022	8	4	4	2	3	4
Aug 26 2022	8	5	4	0	3	4
Aug 26 2022	8	6	4	0	3	4
Aug 26 2022	9	4	4	2	3	4
Aug 26 2022	9	5	4	0	3	4
Aug 26 2022	9	6	4	2	3	4
Aug 26 2022	10	4	4	0	3	4
Aug 26 2022	10	5	4	1	3	4
Aug 26 2022	10	6	4	0	3	4
Aug 26 2022	11	4	4	0	3	4
Aug 26 2022	11	5	4	0	3	4
Aug 26 2022	11	6	4	1	3	4
Aug 26 2022	12	4	4	1	3	4
Aug 26 2022	12	5	4	0	3	4
Aug 26 2022	12	6	4	0	3	4
Aug 26 2022	13	4	4	1	3	4
Aug 26 2022	13	5	4	1	3	4
Aug 26 2022	13	6	4	0	3	4
Aug 26 2022	14	4	4	1	3	4
Aug 26 2022	14	5	4	0	3	4
Aug 26 2022	14	6	4	0	3	4
Aug 26 2022	15	4	4	0	4	4
Aug 26 2022	15	5	4	0	4	4
Aug 26 2022	15	6	4	0	4	4
Aug 26 2022	16	4	4	0	4	4
Aug 26 2022	16	5	4	0	4	4
Aug 26 2022	16	6	4	2	4	4
Aug 26 2022	17	4	4	3	4	4
Aug 26 2022	17	5	4	0	4	4
Aug 26 2022	17	6	4	1	4	4
Aug 26 2022	18	4	4	3	4	4
Aug 26 2022	18	5	4	0	4	4
Aug 26 2022	18	6	4	1	4	4
Aug 26 2022	19	4	4	3	4	4
Aug 26 2022	19	5	4	1	4	4
Aug 26 2022	19	6	4	1	4	4
Aug 26 2022	20	4	4	3	4	4
Aug 26 2022	20	5	4	1	4	4
Aug 26 2022	20	6	4	1	4	4
Aug 26 2022	21	4	4	3	4	4
Aug 26 2022	21	5	4	1	4	4
Aug 26 2022	21	6	4	1	4	4
Aug 26 2022	22	4	4	3	4	4
Aug 26 2022	22	5	4	1	4	4
Aug 26 2022	22	6	4	1	4	4
Aug 26 2022	23	4	4	3	4	4
Aug 26 2022	23	5	4	1	4	4
Aug 26 2022	23	6	4	1	4	4
Aug 27 2022	0	4	4	3	4	5
Aug 27 2022	0	5	4	1	4	5
Aug 27 2022	0	6	4	1	4	5
Aug 27 2022	1	4	4	3	4	5
Aug 27 2022	1	5	4	1	4	5
Aug 27 2022	1	6	4	1	4	5
Aug 27 2022	2	4	4	3	4	5
Aug 27 2022	2	5	4	1	4	5
Aug 27 2022	2	6	4	1	4	5
Aug 27 2022	3	4	4	3	4	5
Aug 27 2022	3	5	4	1	4	5
Aug 27 2022	3	6	4	0	4	5
Aug 27 2022	4	4	4	3	4	5
Aug 27 2022	4	5	4	1	4	5
Aug 27 2022	4	6	4	0	4	5
Aug 27 2022	5	4	4	2	4	5
Aug 27 2022	5	5	4	1	4	5
Aug 27 2022	5	6	4	0	4	5
Aug 27 2022	6	4	4	2	4	5
Aug 27 2022	6	5	4	1	4	5
Aug 27 2022	6	6	4	0	4	5
Aug 27 2022	7	4	4	1	4	5
Aug 27 2022	7	5	4	0	4	5
Aug 27 2022	7	6	4	0	4	5
Aug 27 2022	8	4	4	1	4	5
Aug 27 2022	8	5	4	0	4	5
Aug 27 2022	8	6	4	2	4	5
Aug 27 2022	9	4	4	2	4	5
Aug 27 2022	9	5	4	0	4	5
Aug 27 2022	9	6	4	0	4	5
Aug 27 2022	10	4	4	2	4	5
Aug 27 2022	10	5	4	0	4	5
Aug 27 2022	10	6	4	1	4	5
Aug 27 2022	11	4	4	3	4	5
Aug 27 2022	11	5	4	0	4	5
Aug 27 2022	11	6	4	0	4	5
Aug 27 2022	12	4	4	2	4	5
Aug 27 2022	12	5	4	1	4	5
Aug 27 2022	12	6	4	2	4	5
Aug 27 2022	13	4	4	2	4	5
Aug 27 2022	13	5	4	1	4	5
Aug 27 2022	13	6	4	2	4	5
Aug 27 2022	14	4	4	2	4	5
Aug 27 2022	14	5	4	0	4	5
Aug 27 2022	14	6	4	2	4	5
Aug 27 2022	15	4	4	0	5	5
Aug 27 2022	15	5	4	0	5	5
Aug 27 2022	15	6	4	2	5	5
Aug 27 2022	16	4	4	3	5	5
Aug 27 2022	16	5	4	0	5	5
Aug 27 2022	16	6	4	2	5	5
Aug 27 2022	17	4	4	1	5	5
Aug 27 2022	17	5	4	0	5	5
Aug 27 2022	17	6	4	0	5	5
Aug 27 2022	18	4	4	1	5	5
Aug 27 2022	18	5	4	0	5	5
Aug 27 2022	18	6	4	2	5	5
Aug 27 2022	19	4	4	1	5	5
Aug 27 2022	19	5	4	0	5	5
Aug 27 2022	19	6	4	2	5	5
Aug 27 2022	20	4	4	2	5	5
Aug 27 2022	20	5	4	1	5	5
Aug 27 2022	20	6	4	1	5	5
Aug 27 2022	21	4	4	3	5	5
Aug 27 2022	21	5	4	1	5	5
Aug 27 2022	21	6	4	1	5	5
Aug 27 2022	22	4	4	3	5	5
Aug 27 2022	22	5	4	1	5	5
Aug 27 2022	22	6	4	1	5	5
Aug 27 2022	23	4	4	3	5	5
Aug 27 2022	23	5	4	1	5	5
Aug 27 2022	23	6	4	1	5	5
Aug 28 2022	0	4	4	3	5	6
Aug 28 2022	0	5	4	1	5	6
Aug 28 2022	0	6	4	1	5	6
Aug 28 2022	1	4	4	2	5	6
Aug 28 2022	1	5	4	1	5	6
Aug 28 2022	1	6	4	2	5	6
Aug 28 2022	2	4	4	2	5	6
Aug 28 2022	2	5	4	1	5	6
Aug 28 2022	2	6	4	2	5	6
Aug 28 2022	3	4	4	2	5	6
Aug 28 2022	3	5	4	1	5	6
Aug 28 2022	3	6	4	2	5	6
Aug 28 2022	4	4	4	2	5	6
Aug 28 2022	4	5	4	1	5	6
Aug 28 2022	4	6	4	2	5	6
Aug 28 2022	5	4	4	2	5	6
Aug 28 2022	5	5	4	1	5	6
Aug 28 2022	5	6	4	3	5	6
Aug 28 2022	6	4	4	2	5	6
Aug 28 2022	6	5	4	1	5	6
Aug 28 2022	6	6	4	0	5	6
Aug 28 2022	7	4	4	2	5	6
Aug 28 2022	7	5	4	1	5	6
Aug 28 2022	7	6	4	0	5	6
Aug 28 2022	8	4	4	2	5	6
Aug 28 2022	8	5	4	0	5	6
Aug 28 2022	8	6	4	2	5	6
Aug 28 2022	9	4	4	0	5	6
Aug 28 2022	9	5	4	1	5	6
Aug 28 2022	9	6	4	0	5	6
Aug 28 2022	10	4	4	0	5	6
Aug 28 2022	10	5	4	0	5	6
Aug 28 2022	10	6	4	0	5	6
Aug 28 2022	11	4	4	0	5	6
Aug 28 2022	11	5	4	0	5	6
Aug 28 2022	11	6	4	2	5	6
Aug 28 2022	12	4	4	0	5	6
Aug 28 2022	12	5	4	0	5	6
Aug 28 2022	12	6	4	3	5	6
Aug 28 2022	13	4	4	0	5	6
Aug 28 2022	13	5	4	1	5	6
Aug 28 2022	13	6	4	0	5	6
Aug 28 2022	14	4	4	0	5	6
Aug 28 2022	14	5	4	0	5	6
Aug 28 2022	14	6	4	3	5	6
Aug 28 2022	15	4	4	0	6	6
Aug 28 2022	15	5	4	0	6	6
Aug 28 2022	15	6	4	2	6	6
Aug 28 2022	16	4	4	0	6	6
Aug 28 2022	16	5	4	0	6	6
Aug 28 2022	16	6	4	2	6	6
Aug 28 2022	17	4	4	0	6	6
Aug 28 2022	17	5	4	0	6	6
Aug 28 2022	17	6	4	2	6	6
Aug 28 2022	18	4	4	4	6	6
Aug 28 2022	18	5	4	0	6	6
Aug 28 2022	18	6	4	0	6	6
Aug 28 2022	19	4	4	3	6	6
Aug 28 2022	19	5	4	0	6	6
Aug 28 2022	19	6	4	2	6	6
Aug 28 2022	20	4	4	3	6	6
Aug 28 2022	20	5	4	0	6	6
Aug 28 2022	20	6	4	2	6	6
Aug 28 2022	21	4	4	3	6	6
Aug 28 2022	21	5	4	0	6	6
Aug 28 2022	21	6	4	2	6	6
Aug 28 2022	22	4	4	3	6	6
Aug 28 2022	22	5	4	1	6	6
Aug 28 2022	22	6	4	2	6	6
Aug 28 2022	23	4	4	3	6	6
Aug 28 2022	23	5	4	1	6	6
Aug 28 2022	23	6	4	2	6	6
Aug 29 2022	0	4	4	3	6	7
Aug 29 2022	0	5	4	1	6	7
Aug 29 2022	0	6	4	2	6	7
Aug 29 2022	1	4	4	3	6	7
Aug 29 2022	1	5	4	1	6	7
Aug 29 2022	1	6	4	2	6	7
Aug 29 2022	2	4	4	3	6	7
Aug 29 2022	2	5	4	1	6	7
Aug 29 2022	2	6	4	2	6	7
Aug 29 2022	3	4	4	3	6	7
Aug 29 2022	3	5	4	1	6	7
Aug 29 2022	3	6	4	2	6	7
Aug 29 2022	4	4	4	3	6	7
Aug 29 2022	4	5	4	1	6	7
Aug 29 2022	4	6	4	2	6	7
Aug 29 2022	5	4	4	3	6	7
Aug 29 2022	5	5	4	1	6	7
Aug 29 2022	5	6	4	2	6	7
Aug 29 2022	6	4	4	3	6	7
Aug 29 2022	6	5	4	1	6	7
Aug 29 2022	6	6	4	2	6	7
Aug 29 2022	7	4	4	3	6	7
Aug 29 2022	7	5	4	1	6	7
Aug 29 2022	7	6	4	0	6	7
Aug 29 2022	8	4	4	3	6	7
Aug 29 2022	8	5	4	0	6	7
Aug 29 2022	8	6	4	0	6	7
Aug 29 2022	9	4	4	3	6	7
Aug 29 2022	9	5	4	0	6	7
Aug 29 2022	9	6	4	2	6	7
Aug 29 2022	10	4	4	3	6	7
Aug 29 2022	10	5	4	0	6	7
Aug 29 2022	10	6	4	2	6	7
Aug 29 2022	11	4	4	0	6	7
Aug 29 2022	11	5	4	1	6	7
Aug 29 2022	11	6	4	3	6	7
Aug 29 2022	12	4	4	0	6	7
Aug 29 2022	12	5	4	1	6	7
Aug 29 2022	12	6	4	1	6	7
Aug 29 2022	13	4	4	0	6	7
Aug 29 2022	13	5	4	1	6	7
Aug 29 2022	13	6	4	1	6	7
Aug 29 2022	14	4	4	0	6	7
Aug 29 2022	14	5	4	0	6	7
Aug 29 2022	14	6	4	0	6	7
Aug 29 2022	15	4	4	0	7	7
Aug 29 2022	15	5	4	0	7	7
Aug 29 2022	15	6	4	2	7	7
Aug 29 2022	16	4	4	0	7	7
Aug 29 2022	16	5	4	0	7	7
Aug 29 2022	16	6	4	2	7	7
Aug 29 2022	17	4	4	0	7	7
Aug 29 2022	17	5	4	0	7	7
Aug 29 2022	17	6	4	2	7	7
Aug 29 2022	18	4	4	0	7	7
Aug 29 2022	18	5	4	0	7	7
Aug 29 2022	18	6	4	2	7	7
Aug 29 2022	19	4	4	0	7	7
Aug 29 2022	19	5	4	0	7	7
Aug 29 2022	19	6	4	2	7	7
Aug 29 2022	20	4	4	0	7	7
Aug 29 2022	20	5	4	0	7	7
Aug 29 2022	20	6	4	2	7	7
Aug 29 2022	21	4	4	0	7	7
Aug 29 2022	21	5	4	2	7	7
Aug 29 2022	21	6	4	2	7	7
Aug 29 2022	22	4	4	0	7	7
Aug 29 2022	22	5	4	1	7	7
Aug 29 2022	22	6	4	2	7	7
Aug 29 2022	23	4	4	0	7	7
Aug 29 2022	23	5	4	1	7	7
Aug 29 2022	23	6	4	2	7	7
Aug 30 2022	0	4	4	0	7	8
Aug 30 2022	0	5	4	1	7	8
Aug 30 2022	0	6	4	2	7	8
Aug 30 2022	1	4	4	0	7	8
Aug 30 2022	1	5	4	1	7	8
Aug 30 2022	1	6	4	2	7	8
Aug 30 2022	2	4	4	0	7	8
Aug 30 2022	2	5	4	1	7	8
Aug 30 2022	2	6	4	2	7	8
Aug 30 2022	3	4	4	3	7	8
Aug 30 2022	3	5	4	1	7	8
Aug 30 2022	3	6	4	2	7	8
Aug 30 2022	4	4	4	0	7	8
Aug 30 2022	4	5	4	1	7	8
Aug 30 2022	4	6	4	2	7	8
Aug 30 2022	5	4	4	0	7	8
Aug 30 2022	5	5	4	1	7	8
Aug 30 2022	5	6	4	2	7	8
Aug 30 2022	6	4	4	0	7	8
Aug 30 2022	6	5	4	1	7	8
Aug 30 2022	6	6	4	2	7	8
Aug 30 2022	7	4	4	0	7	8
Aug 30 2022	7	5	4	1	7	8
Aug 30 2022	7	6	4	2	7	8
Aug 30 2022	8	4	4	0	7	8
Aug 30 2022	8	5	4	0	7	8
Aug 30 2022	8	6	4	2	7	8
Aug 30 2022	9	4	4	0	7	8
[truncated: 3,041 more rows]
