# Supplementary material for: Gilts prefer an open pen to a stall
Source: Sci Rep. 2024 Apr 27;14:9684. doi: 10.1038/s41598-024-60617-2 (PMC11055906; doi:10.1038/s41598-024-60617-2)
Supplement: Supplementary file 2 — Supplementary Information 2. [file 41598_2024_60617_MOESM2_ESM.csv]

GroupID2	GroupID	Group	Group_Gilt	Dim1	Dim2	pOut
1 1	11	1	1_1	-0.573202677	2.47755286	51.19048
1 2	12	1	1_2	-1.233755097	-0.66429417	78.57143
1 3	13	1	1_3	-1.425694169	-0.28187281	86.30952
2 4	24	2	2_4	-1.055261734	-1.05088516	100
2 5	25	2	2_5	-0.910064579	1.91569769	97.61905
2 6	26	2	2_6	0.775304767	-0.69413576	99.40476
3 1	31	3	3_1	-2.90996631	0.26673904	44.64286
3 2	32	3	3_2	-0.630427132	1.42675947	54.16667
3 3	33	3	3_3	-0.80416125	1.30439462	47.61905
4 5	45	4	4_5	-1.425086788	0.16706079	98.80952
4 6	46	4	4_6	-0.232936541	2.37360494	48.80952
5 1	51	5	5_1	3.336516055	-0.42819731	100
5 2	52	5	5_2	1.049213917	-0.82768676	98.63014
5 3	53	5	5_3	1.305582707	-0.94792875	99.31507
6 4	64	6	6_4	0.335211677	-0.57336992	87.33333
6 5	65	6	6_5	0.962129349	-0.41231284	90
6 6	66	6	6_6	-0.476879034	-0.62285247	94
7 1	71	7	7_1	-0.825940646	0.04126677	100
7 2	72	7	7_2	-1.920269145	0.68262567	99.40476
7 3	73	7	7_3	4.81807417	1.9334852	99.40476
8 4	84	8	8_4	0.431082474	-0.58380706	67.2619
8 5	85	8	8_5	-0.646366109	-0.61963445	52.38095
8 6	86	8	8_6	0.339409668	0.40029103	47.61905
9 1	91	9	9_1	-0.626023703	-2.91820604	100
9 2	92	9	9_2	0.007584154	-0.32011093	99.40476
9 3	93	9	9_3	0.708277761	-0.1606351	100
10 4	104	10	10_4	-0.183255596	-0.11944009	77.38095
10 5	105	10	10_5	2.339916422	-0.76954633	95.2381
10 6	106	10	10_6	-0.529012609	-0.99456214	97.61905
