# Supplementary material for: Gilts prefer an open pen to a stall
Source: Sci Rep. 2024 Apr 27;14:9684. doi: 10.1038/s41598-024-60617-2 (PMC11055906; doi:10.1038/s41598-024-60617-2)
Supplement: Supplementary file 3 — Supplementary Information 3. [file 41598_2024_60617_MOESM3_ESM.r]

rm(list = ls())
library(ggplot2)
library(reshape)
library(lubridate)
library(plyr)
library(DHARMa)
library(ggpubr)
library(MASS)
library(car)
library(lme4)
library(lmerTest)

data = read.csv("/Users/.../data_pref.csv")
attach(data)
data$Position2 = ifelse(Position == 0, 'Out',
                        ifelse(Position == 1, 'Partially in',
                               ifelse(Position == 2, 'Fully in',
                                      ifelse(Position == 3|Position == 4, 'Fully in, gate down', 'wrong'))))


attach(data)
data$Group_Gilt = paste(Group, Gilt, sep = "_")
data = na.omit(subset(data, data$Group_Gilt != "4_4")) #remove lame sow and NA obs (120 rows)
attach(data)
data$in_out = ifelse(Position <=1, 1, 0)
data$day_night = ifelse(Hour<8 | Hour >= 20, 'night', 'day')
data$side = ifelse(Group %% 2 == 0, 'alley', 'straw')
data$day_night <- factor(data$day_night, levels = c("day", "night"))
data$season = ifelse(substr(Date,1,3) == "Aug", "summer", "winter")
attach(data)

#% time out by gilt----

attach(data)
data_out_gilt = ddply(data, c('Group_Gilt'), summarise,
                      p_out = sum(in_out)/length(in_out)*100)
attach(data_out_gilt)
data_out_gilt$dummy = rep("All data", length(data_out_gilt$p_out))
attach(data_out_gilt)

mean(p_out)
median(p_out)
min(p_out)
max(p_out)

hist(p_out)

#scans f(day/night, experimental day)----
attach(data)
ggplot(data,aes(x = X24hcycle, fill = factor(in_out)))+
  geom_bar(position = "fill")+
  facet_wrap(~day_night)

#Model----
data_pt = read.csv("/Users/.../data_pt.csv")

attach(data)
data$GroupID = paste(Group, Gilt, sep = "")

data_merge = merge(data_pt, data, id = "GroupID")
data_merge$day_night <- factor(data_merge$day_night, levels = c("night", "day"))

attach(data_merge)
glm = glmer(data = data_merge, in_out ~ day_night + X24hcycle + side + season + Dim1 + Dim2 + (1|Group/GroupID), family = binomial)
summary(glm)
exp(Confint(glm)) #odds ratio
